# Supplementary material for: The adaptive value of density-dependent habitat specialization and social network centrality
Source: Nat Commun. 2024 May 24;15:4423. doi: 10.1038/s41467-024-48657-8 (PMC11126670; doi:10.1038/s41467-024-48657-8)
Supplement: Supplementary file 4 — Source Data [file 41467_2024_48657_MOESM4_ESM.xlsx]

## Sheet: Figure 1a
ANIMAL_ID	HERD	scalePopDen	Type	Value
mr2009a01	MIDRIDGE	-0.931002	fit	0.0723378
mr2009a01	MIDRIDGE	2.4167	fit	0.596081
mr2009a02	MIDRIDGE	-0.931002	fit	0.211698
mr2009a02	MIDRIDGE	-0.869211	fit	0.212418
mr2009a02	MIDRIDGE	-0.86072	fit	-0.134909
mr2009a02	MIDRIDGE	-0.218846	fit	-0.329469
mr2009a02	MIDRIDGE	-0.137538	fit	0.337967
mr2009a02	MIDRIDGE	-0.102009	fit	0.778479
mr2009a02	MIDRIDGE	0.287656	fit	0.179498
mr2009a02	MIDRIDGE	2.4167	fit	0.627266
mr2009a03	MIDRIDGE	-0.931002	fit	0.166764
mr2009a03	MIDRIDGE	-0.869211	fit	0.171299
mr2009a03	MIDRIDGE	-0.86072	fit	-0.224293
mr2009a03	MIDRIDGE	-0.793938	fit	-0.649802
mr2009a03	MIDRIDGE	-0.218846	fit	-0.510654
mr2009a03	MIDRIDGE	-0.137538	fit	0.349003
mr2009a03	MIDRIDGE	-0.102009	fit	0.639526
mr2009a03	MIDRIDGE	0.287656	fit	0.214929
mr2009a03	MIDRIDGE	1.14347	fit	0.0765701
mr2009a03	MIDRIDGE	2.4167	fit	0.550513
mr2009a04	MIDRIDGE	-0.931002	fit	0.13439
mr2009a04	MIDRIDGE	-0.869211	fit	0.196902
mr2009a04	MIDRIDGE	-0.102009	fit	0.57482
mr2009a04	MIDRIDGE	2.4167	fit	0.648006
mr2009a06	MIDRIDGE	-0.931002	fit	0.227864
mr2009a06	MIDRIDGE	-0.869211	fit	0.11691
mr2009a06	MIDRIDGE	-0.86072	fit	-0.0792512
mr2009a06	MIDRIDGE	-0.793938	fit	-0.407883
mr2009a06	MIDRIDGE	-0.218846	fit	-0.361266
mr2009a06	MIDRIDGE	-0.137538	fit	0.358767
mr2009a06	MIDRIDGE	-0.102009	fit	0.660471
mr2009a06	MIDRIDGE	0.287656	fit	0.0988042
mr2009a06	MIDRIDGE	1.14347	fit	-0.224293
mr2009a06	MIDRIDGE	2.4167	fit	0.571256
mr2009a07	MIDRIDGE	-0.931002	fit	0.155473
mr2009a07	MIDRIDGE	-0.869211	fit	0.105472
mr2009a07	MIDRIDGE	-0.86072	fit	-0.118576
mr2009a07	MIDRIDGE	-0.218846	fit	-0.507228
mr2009a07	MIDRIDGE	-0.137538	fit	0.0871778
mr2009a07	MIDRIDGE	-0.102009	fit	0.45525
mr2009a07	MIDRIDGE	0.287656	fit	0.0746913
mr2009a07	MIDRIDGE	2.4167	fit	0.485377
mr2009a08	MIDRIDGE	-0.931002	fit	0.19561
mr2009a08	MIDRIDGE	-0.869211	fit	0.145186
mr2009a08	MIDRIDGE	-0.86072	fit	-0.118226
mr2009a08	MIDRIDGE	-0.218846	fit	-0.326029
mr2009a08	MIDRIDGE	-0.137538	fit	0.334491
mr2009a08	MIDRIDGE	-0.102009	fit	0.504573
mr2009a08	MIDRIDGE	0.287656	fit	0.205583
mr2009a08	MIDRIDGE	2.4167	fit	0.700726
mr2009a09	MIDRIDGE	-0.931002	fit	0.103133
mr2009a09	MIDRIDGE	-0.869211	fit	0.215896
mr2009a09	MIDRIDGE	-0.86072	fit	-0.154731
mr2009a09	MIDRIDGE	-0.793938	fit	-0.418795
mr2009a09	MIDRIDGE	-0.218846	fit	-0.367667
mr2009a09	MIDRIDGE	-0.137538	fit	0.265451
mr2009a09	MIDRIDGE	-0.102009	fit	0.763528
mr2009a09	MIDRIDGE	0.287656	fit	0.207588
mr2009a09	MIDRIDGE	1.14347	fit	0.0269329
mr2009a09	MIDRIDGE	2.4167	fit	0.769497
mr2009a10	MIDRIDGE	-0.86072	fit	-0.155957
mr2009a10	MIDRIDGE	-0.793938	fit	-0.455451
mr2009a10	MIDRIDGE	-0.218846	fit	-0.332387
mr2009a10	MIDRIDGE	-0.137538	fit	0.390037
mr2009a10	MIDRIDGE	0.287656	fit	0.239124
mr2009a10	MIDRIDGE	1.14347	fit	-0.0166705
mr2009a11	MIDRIDGE	-0.931002	fit	0.141351
mr2009a11	MIDRIDGE	-0.869211	fit	0.155124
mr2009a11	MIDRIDGE	-0.86072	fit	-0.173554
mr2009a11	MIDRIDGE	-0.137538	fit	0.443052
mr2009a11	MIDRIDGE	-0.102009	fit	0.606468
mr2009a11	MIDRIDGE	2.4167	fit	0.683647
mr2009a13	MIDRIDGE	-0.931002	fit	0.126273
mr2009a14	MIDRIDGE	-0.931002	fit	-0.164961
mr2009a14	MIDRIDGE	-0.869211	fit	0.0854252
mr2009a14	MIDRIDGE	-0.86072	fit	-0.325977
mr2009a14	MIDRIDGE	-0.137538	fit	0.47591
mr2009a14	MIDRIDGE	-0.102009	fit	0.751277
mr2009a14	MIDRIDGE	2.4167	fit	0.573466
mr2009a15	MIDRIDGE	-0.931002	fit	-0.039374
mr2009a15	MIDRIDGE	-0.869211	fit	0.0727045
mr2009a15	MIDRIDGE	-0.102009	fit	0.686885
mr2009a15	MIDRIDGE	2.4167	fit	0.678552
mr2009a16	MIDRIDGE	-0.931002	fit	0.265564
mr2009a16	MIDRIDGE	-0.869211	fit	0.353838
mr2009a16	MIDRIDGE	-0.86072	fit	0.0406218
mr2009a16	MIDRIDGE	-0.137538	fit	0.448798
mr2009a16	MIDRIDGE	-0.102009	fit	0.610704
mr2009a16	MIDRIDGE	2.4167	fit	0.672214
mr2009a17	MIDRIDGE	-0.931002	fit	-0.0909105
mr2009a17	MIDRIDGE	-0.869211	fit	-0.0268882
mr2009a17	MIDRIDGE	-0.102009	fit	0.687684
mr2009a17	MIDRIDGE	2.4167	fit	0.614794
mr2009a18	MIDRIDGE	-0.931002	fit	0.314485
mr2009a18	MIDRIDGE	-0.869211	fit	0.163253
mr2009a18	MIDRIDGE	-0.86072	fit	-0.0973906
mr2009a18	MIDRIDGE	-0.218846	fit	-0.298317
mr2009a18	MIDRIDGE	-0.137538	fit	0.395269
mr2009a18	MIDRIDGE	-0.102009	fit	0.74663
mr2009a18	MIDRIDGE	0.287656	fit	0.213902
mr2009a18	MIDRIDGE	2.4167	fit	0.599651
mr2009a21	MIDRIDGE	-0.931002	fit	0.078439
mr2009a21	MIDRIDGE	-0.86072	fit	-0.175409
mr2009a21	MIDRIDGE	-0.218846	fit	-0.289689
mr2009a21	MIDRIDGE	-0.137538	fit	0.412987
mr2009a21	MIDRIDGE	0.287656	fit	0.0990957
mr2009a24	MIDRIDGE	-0.931002	fit	-0.0671914
mr2009a24	MIDRIDGE	-0.869211	fit	-0.255007
mr2009a24	MIDRIDGE	-0.86072	fit	-0.294223
mr2009a24	MIDRIDGE	-0.137538	fit	0.148184
mr2009a24	MIDRIDGE	-0.102009	fit	0.473348
mr2009a24	MIDRIDGE	2.4167	fit	0.573127
mr2009a25	MIDRIDGE	-0.931002	fit	0.155675
mr2009a25	MIDRIDGE	-0.869211	fit	0.17618
mr2009a25	MIDRIDGE	-0.86072	fit	-0.31944
mr2009a25	MIDRIDGE	-0.793938	fit	-0.444064
mr2009a25	MIDRIDGE	-0.218846	fit	-0.379961
mr2009a25	MIDRIDGE	-0.137538	fit	0.487504
mr2009a25	MIDRIDGE	-0.102009	fit	0.585176
mr2009a25	MIDRIDGE	0.287656	fit	0.264354
mr2009a25	MIDRIDGE	1.14347	fit	0.000532268
mr2009a25	MIDRIDGE	2.4167	fit	0.490751
mr2009a26	MIDRIDGE	-0.931002	fit	-0.236349
mr2009a26	MIDRIDGE	-0.869211	fit	0.109146
mr2009a26	MIDRIDGE	-0.102009	fit	0.514305
mr2009a26	MIDRIDGE	2.4167	fit	0.587301
mr2009a27	MIDRIDGE	-0.931002	fit	0.20727
mr2009a27	MIDRIDGE	-0.869211	fit	0.286136
mr2009a27	MIDRIDGE	-0.102009	fit	0.75775
mr2009a27	MIDRIDGE	2.4167	fit	0.590197
mr2009a28	MIDRIDGE	-0.869211	fit	0.215544
mr2009a28	MIDRIDGE	-0.86072	fit	-0.193897
mr2009a28	MIDRIDGE	-0.137538	fit	0.36256
mr2009a28	MIDRIDGE	-0.102009	fit	0.541318
mr2009a29	MIDRIDGE	-0.869211	fit	0.0680091
mr2009a29	MIDRIDGE	-0.102009	fit	0.628554
mr2009a30	MIDRIDGE	-0.869211	fit	0.157728
mr2009a30	MIDRIDGE	-0.86072	fit	-0.135329
mr2009a30	MIDRIDGE	-0.218846	fit	-0.296579
mr2009a30	MIDRIDGE	-0.137538	fit	0.30667
mr2009a30	MIDRIDGE	-0.102009	fit	0.6294
mr2009a30	MIDRIDGE	0.287656	fit	0.23835
mr2009a31	MIDRIDGE	-0.869211	fit	-0.193368
mr2009a31	MIDRIDGE	-0.86072	fit	-0.616551
mr2009a31	MIDRIDGE	-0.793938	fit	-0.697028
mr2009a31	MIDRIDGE	-0.218846	fit	-0.633228
mr2009a31	MIDRIDGE	-0.137538	fit	0.286254
mr2009a31	MIDRIDGE	-0.102009	fit	0.67268
mr2009a31	MIDRIDGE	0.287656	fit	-0.0340048
mr2009a31	MIDRIDGE	1.14347	fit	-0.181912
mr2010a01	MIDRIDGE	-0.86072	fit	-0.119152
mr2010a01	MIDRIDGE	-0.218846	fit	-0.26871
mr2010a01	MIDRIDGE	-0.137538	fit	0.524869
mr2010a01	MIDRIDGE	0.287656	fit	0.1219
mr2010a03	MIDRIDGE	-0.86072	fit	-0.251008
mr2010a03	MIDRIDGE	-0.137538	fit	0.363111
mr2011a01	MIDRIDGE	-0.86072	fit	-0.183129
mr2011a01	MIDRIDGE	-0.793938	fit	-0.585461
mr2011a01	MIDRIDGE	-0.218846	fit	-0.408959
mr2011a01	MIDRIDGE	-0.137538	fit	0.212077
mr2011a01	MIDRIDGE	0.287656	fit	0.0952034
mr2011a01	MIDRIDGE	1.14347	fit	-0.00396077
mr2011a02	MIDRIDGE	-0.86072	fit	-0.154353
mr2011a02	MIDRIDGE	-0.218846	fit	-0.423417
mr2011a02	MIDRIDGE	-0.137538	fit	0.239737
mr2011a02	MIDRIDGE	0.287656	fit	0.114611
mr2011a03	MIDRIDGE	-0.86072	fit	-0.172655
mr2011a04	MIDRIDGE	-0.86072	fit	-0.620093
mr2011a04	MIDRIDGE	-0.793938	fit	-0.602538
mr2011a04	MIDRIDGE	-0.218846	fit	-0.611515
mr2011a04	MIDRIDGE	-0.137538	fit	0.181856
mr2011a04	MIDRIDGE	0.287656	fit	0.0621427
mr2011a04	MIDRIDGE	1.14347	fit	-0.0504494
mr2011a05	MIDRIDGE	-0.86072	fit	-0.322266
mr2011a06	MIDRIDGE	-0.86072	fit	-0.209609
mr2012a01	MIDRIDGE	-0.793938	fit	-0.841214
mr2012a01	MIDRIDGE	1.14347	fit	-0.0102884
mr2012a02	MIDRIDGE	-0.793938	fit	-0.699183
mr2012a02	MIDRIDGE	1.14347	fit	0.0792962
mr2012a03	MIDRIDGE	-0.793938	fit	-0.441858
mr2012a03	MIDRIDGE	1.14347	fit	0.00430256
mr2012a04	MIDRIDGE	-0.793938	fit	-0.551988
mr2012a04	MIDRIDGE	1.14347	fit	0.024613
mr2012a05	MIDRIDGE	-0.793938	fit	-0.516751
mr2012a05	MIDRIDGE	1.14347	fit	0.139527
mr2012a06	MIDRIDGE	-0.793938	fit	-0.483717
mr2012a06	MIDRIDGE	1.14347	fit	-0.0336558
mr2013a15	MIDRIDGE	-0.793938	fit	-0.91314
sc2006001	POTHILL	-0.884419	fit	0.409677
sc2006001	POTHILL	0.184343	fit	-0.414946
sc2006001	POTHILL	0.438117	fit	-0.317956
sc2006001	POTHILL	0.533939	fit	0.525809
sc2006002	POTHILL	-0.884419	fit	0.351573
sc2006002	POTHILL	-0.63309	fit	-0.0541405
sc2006002	POTHILL	-0.521286	fit	-0.967334
sc2006002	POTHILL	0.104789	fit	-0.960632
sc2006002	POTHILL	0.154186	fit	0.133132
sc2006002	POTHILL	0.184343	fit	-0.450644
sc2006002	POTHILL	0.438117	fit	-0.388544
sc2006002	POTHILL	0.533939	fit	0.646173
sc2006004	POTHILL	-0.884419	fit	0.259605
sc2006004	POTHILL	-0.63309	fit	-0.187936
sc2006004	POTHILL	-0.521286	fit	-0.967976
sc2006004	POTHILL	0.104789	fit	-1.06454
sc2006004	POTHILL	0.154186	fit	-0.18539
sc2006004	POTHILL	0.184343	fit	-0.844939
sc2006004	POTHILL	0.438117	fit	-0.657777
sc2006004	POTHILL	0.533939	fit	0.370954
sc2006007	GREY	-0.873292	fit	-0.0387912
sc2006007	GREY	-0.711415	fit	-0.329229
sc2006007	GREY	-0.58677	fit	-0.520727
sc2006007	GREY	-0.541326	fit	0.401694
sc2006007	GREY	-0.286185	fit	0.303516
sc2006007	GREY	-0.134642	fit	0.804389
sc2006007	GREY	0.0569769	fit	-0.37043
sc2006007	GREY	0.364494	fit	0.360772
sc2006008	GREY	-0.873292	fit	0.103549
sc2006008	GREY	-0.711415	fit	-0.0931995
sc2006008	GREY	-0.541326	fit	0.777107
sc2006008	GREY	-0.134642	fit	0.810718
sc2006010	GREY	-0.873292	fit	0.307242
sc2006010	GREY	-0.711415	fit	0.0187139
sc2006010	GREY	-0.541326	fit	0.408726
sc2006010	GREY	-0.134642	fit	0.759161
sc2006011	GREY	-0.873292	fit	0.212916
sc2006011	GREY	-0.711415	fit	-0.0233308
sc2006011	GREY	-0.58677	fit	-0.204638
sc2006011	GREY	-0.541326	fit	0.613512
sc2006011	GREY	-0.286185	fit	0.420756
sc2006011	GREY	-0.134642	fit	0.806276
sc2006011	GREY	0.0569769	fit	-0.117041
sc2006011	GREY	0.364494	fit	0.411354
sc2006011	GREY	0.445932	fit	0.155354
sc2006011	GREY	0.768871	fit	-0.48701
sc2006011	GREY	1.03349	fit	-0.605406
sc2006011	GREY	2.74748	fit	-0.121756
sc2006015	BUCHANS	-0.884065	fit	0.101123
sc2006015	BUCHANS	-0.811629	fit	-0.0139785
sc2006015	BUCHANS	-0.733626	fit	-0.356897
sc2006015	BUCHANS	-0.700774	fit	0.622978
sc2006015	BUCHANS	-0.436651	fit	-0.201588
sc2006015	BUCHANS	-0.259581	fit	-0.212738
sc2006015	BUCHANS	0.061791	fit	-0.492388
sc2006015	BUCHANS	1.27313	fit	0.0692542
sc2006015	BUCHANS	1.49749	fit	-0.659945
sc2006015	BUCHANS	2.09046	fit	0.567037
sc2006016	BUCHANS	-0.884065	fit	0.0531156
sc2006016	BUCHANS	-0.811629	fit	0.425679
sc2006016	BUCHANS	-0.742491	fit	0.233529
sc2006016	BUCHANS	-0.733626	fit	-0.262758
sc2006016	BUCHANS	-0.700774	fit	0.558193
sc2006016	BUCHANS	-0.436651	fit	-0.0493508
sc2006016	BUCHANS	-0.259581	fit	-0.277847
sc2006016	BUCHANS	0.061791	fit	-0.614456
sc2006016	BUCHANS	0.262704	fit	-0.114118
sc2006016	BUCHANS	1.27313	fit	0.0840014
sc2006016	BUCHANS	1.49749	fit	-0.54114
sc2006016	BUCHANS	2.09046	fit	0.689202
sc2006017	BUCHANS	-0.884065	fit	0.10916
sc2006017	BUCHANS	-0.811629	fit	0.288608
sc2006017	BUCHANS	-0.742491	fit	0.307929
sc2006017	BUCHANS	-0.700774	fit	0.55052
sc2006017	BUCHANS	-0.436651	fit	-0.0646426
sc2006017	BUCHANS	-0.259581	fit	-0.108798
sc2006017	BUCHANS	0.061791	fit	-0.528544
sc2006017	BUCHANS	0.262704	fit	-0.0791432
sc2006017	BUCHANS	1.27313	fit	-0.0560549
sc2006017	BUCHANS	2.09046	fit	0.649973
sc2006018	BUCHANS	-0.884065	fit	0.00966761
sc2006018	BUCHANS	-0.811629	fit	0.0783216
sc2006018	BUCHANS	-0.742491	fit	0.141777
sc2006018	BUCHANS	-0.700774	fit	0.447638
sc2006018	BUCHANS	-0.259581	fit	-0.297235
sc2006018	BUCHANS	0.262704	fit	-0.0813939
sc2006018	BUCHANS	1.27313	fit	-0.104665
sc2006018	BUCHANS	2.09046	fit	0.540012
sc2006019	BUCHANS	-0.884065	fit	0.207206
sc2006019	BUCHANS	2.09046	fit	0.749891
sc2006022	TOPSAILS	-0.425699	fit	0.902222
sc2006022	TOPSAILS	-0.368839	fit	1.04264
sc2006022	TOPSAILS	-0.346947	fit	0.579053
sc2006022	TOPSAILS	-0.307954	fit	0.691443
sc2006022	TOPSAILS	-0.244902	fit	0.0837342
sc2006022	TOPSAILS	-0.199428	fit	0.167491
sc2006022	TOPSAILS	-0.00349077	fit	0.31105
sc2006022	TOPSAILS	0.0747821	fit	0.450626
sc2006026	TOPSAILS	-0.425699	fit	0.456384
sc2006026	TOPSAILS	-0.368839	fit	0.656153
sc2006026	TOPSAILS	-0.346947	fit	0.280797
sc2006026	TOPSAILS	-0.307954	fit	0.268644
sc2006026	TOPSAILS	-0.244902	fit	-0.300698
sc2006026	TOPSAILS	-0.199428	fit	-0.162131
sc2006026	TOPSAILS	-0.00349077	fit	-0.0628828
sc2006026	TOPSAILS	0.0747821	fit	0.065625
sc2006028	GREY	-0.873292	fit	0.267488
sc2006028	GREY	-0.711415	fit	0.269407
sc2006028	GREY	-0.541326	fit	0.466778
sc2006028	GREY	-0.134642	fit	0.536969
sc2006036	POTHILL	-0.884419	fit	0.170429
sc2006036	POTHILL	-0.772644	fit	-1.20996
sc2006036	POTHILL	-0.63309	fit	-0.0594623
sc2006036	POTHILL	-0.521286	fit	-0.836089
sc2006036	POTHILL	0.104789	fit	-0.925844
sc2006036	POTHILL	0.142615	fit	-0.387408
sc2006036	POTHILL	0.154186	fit	-0.0188756
sc2006036	POTHILL	0.184343	fit	-0.803821
sc2006036	POTHILL	0.438117	fit	-0.501852
sc2006036	POTHILL	0.533939	fit	0.599894
sc2006037	GREY	-0.873292	fit	-0.0515353
sc2006037	GREY	-0.711415	fit	-0.350304
sc2006037	GREY	-0.58677	fit	-0.700646
sc2006037	GREY	-0.541326	fit	0.596447
sc2006037	GREY	-0.286185	fit	0.235981
sc2006037	GREY	-0.134642	fit	0.69657
sc2006037	GREY	0.0569769	fit	-0.38818
sc2006037	GREY	0.364494	fit	0.227438
sc2006037	GREY	0.445932	fit	0.115142
sc2006037	GREY	0.768871	fit	-0.915347
sc2006037	GREY	1.03349	fit	-0.961023
sc2006037	GREY	2.74748	fit	-0.210074
sc2006039	BUCHANS	-0.884065	fit	-0.0849387
sc2006039	BUCHANS	-0.811629	fit	0.0797366
sc2006039	BUCHANS	-0.742491	fit	0.345064
sc2006039	BUCHANS	-0.733626	fit	-0.0932122
sc2006039	BUCHANS	-0.700774	fit	0.519885
sc2006039	BUCHANS	-0.436651	fit	0.128008
sc2006039	BUCHANS	-0.259581	fit	-0.745233
sc2006039	BUCHANS	0.061791	fit	-0.680922
sc2006039	BUCHANS	0.262704	fit	-0.521412
sc2006039	BUCHANS	1.27313	fit	-0.372974
sc2006039	BUCHANS	1.49749	fit	-1.30039
sc2006039	BUCHANS	2.09046	fit	0.874321
sc2006040	TOPSAILS	-0.425699	fit	0.366405
sc2006040	TOPSAILS	-0.368839	fit	0.493402
sc2006040	TOPSAILS	-0.00349077	fit	-0.331537
sc2006040	TOPSAILS	0.0747821	fit	-0.19648
sc2006047	GREY	-0.873292	fit	0.130136
sc2006047	GREY	-0.134642	fit	0.719596
sc2006051	GREY	-0.873292	fit	-0.0924445
sc2006051	GREY	-0.711415	fit	-0.264197
sc2006051	GREY	-0.58677	fit	-0.533023
sc2006051	GREY	-0.541326	fit	0.344873
sc2006051	GREY	-0.286185	fit	0.114142
sc2006051	GREY	-0.134642	fit	0.404995
sc2006051	GREY	0.0569769	fit	-0.418344
sc2006051	GREY	0.364494	fit	0.0904472
sc2006051	GREY	0.445932	fit	-0.0745753
sc2006051	GREY	0.768871	fit	-0.659729
sc2006057	TOPSAILS	-0.425699	fit	0.396097
sc2006057	TOPSAILS	-0.368839	fit	0.357475
sc2006057	TOPSAILS	-0.346947	fit	-0.0547714
sc2006057	TOPSAILS	-0.307954	fit	-0.0248971
sc2006057	TOPSAILS	-0.244902	fit	-0.743667
sc2006057	TOPSAILS	-0.199428	fit	-0.899521
sc2006057	TOPSAILS	-0.00349077	fit	-0.445468
sc2006057	TOPSAILS	0.0747821	fit	-0.386701
sc2006060	BUCHANS	-0.884065	fit	-0.309255
sc2006060	BUCHANS	2.09046	fit	0.50532
sc2006066	LAPOILE	-0.466292	fit	-0.150947
sc2006066	LAPOILE	1.13367	fit	0.618997
sc2006067	GREY	-0.873292	fit	-0.164871
sc2006067	GREY	-0.711415	fit	-0.236634
sc2006067	GREY	-0.541326	fit	0.60477
sc2006067	GREY	-0.134642	fit	0.725416
sc2006069	GREY	-0.873292	fit	0.20125
sc2006069	GREY	-0.711415	fit	-0.0758382
sc2006069	GREY	-0.58677	fit	-0.227814
sc2006069	GREY	-0.541326	fit	0.337669
sc2006069	GREY	-0.286185	fit	-0.0506586
sc2006069	GREY	-0.134642	fit	0.434949
sc2006071	LAPOILE	-0.466292	fit	-0.382271
sc2006071	LAPOILE	1.13367	fit	0.407749
sc2006072	BUCHANS	-0.884065	fit	-0.326078
sc2006072	BUCHANS	-0.742491	fit	0.23804
sc2006072	BUCHANS	-0.733626	fit	-0.0388156
sc2006072	BUCHANS	-0.700774	fit	0.491363
sc2006072	BUCHANS	-0.436651	fit	-0.00104868
sc2006072	BUCHANS	0.061791	fit	-1.0612
sc2006072	BUCHANS	0.262704	fit	-0.368044
sc2006072	BUCHANS	1.27313	fit	-0.24797
sc2006072	BUCHANS	1.49749	fit	-1.20283
sc2006072	BUCHANS	2.09046	fit	0.606648
sc2006076	TOPSAILS	-0.425699	fit	0.178548
sc2006076	TOPSAILS	-0.368839	fit	0.577091
sc2006076	TOPSAILS	-0.00349077	fit	-0.0581015
sc2006076	TOPSAILS	0.0747821	fit	0.0405711
sc2006079	TOPSAILS	-0.425699	fit	0.292435
sc2006079	TOPSAILS	-0.368839	fit	0.417588
sc2006079	TOPSAILS	-0.346947	fit	0.275701
sc2006079	TOPSAILS	-0.199428	fit	-0.45819
sc2006079	TOPSAILS	-0.00349077	fit	-0.323027
sc2006079	TOPSAILS	0.0747821	fit	-0.15147
sc2006080	TOPSAILS	-0.425699	fit	0.372201
sc2006080	TOPSAILS	-0.368839	fit	0.586318
sc2006080	TOPSAILS	-0.307954	fit	0.339171
sc2006080	TOPSAILS	-0.244902	fit	-0.154654
sc2006080	TOPSAILS	-0.00349077	fit	-0.0966397
sc2006080	TOPSAILS	0.0747821	fit	0.0215496
sc2006082	TOPSAILS	-0.425699	fit	0.300487
sc2006082	TOPSAILS	-0.368839	fit	0.467037
sc2006082	TOPSAILS	-0.307954	fit	-0.212886
sc2006082	TOPSAILS	-0.244902	fit	-0.694879
sc2006082	TOPSAILS	-0.00349077	fit	-0.16509
sc2006082	TOPSAILS	0.0747821	fit	-0.044376
sc2006085	TOPSAILS	-0.425699	fit	0.600264
sc2006085	TOPSAILS	-0.368839	fit	0.669817
sc2006085	TOPSAILS	-0.346947	fit	0.204663
sc2006085	TOPSAILS	-0.337153	fit	-0.0748854
sc2006085	TOPSAILS	-0.307954	fit	0.224537
sc2006085	TOPSAILS	-0.244902	fit	-0.429386
sc2006085	TOPSAILS	-0.199428	fit	-0.515243
sc2006085	TOPSAILS	-0.00349077	fit	-0.203029
sc2006085	TOPSAILS	0.0747821	fit	-0.040601
sc2006085	TOPSAILS	0.321834	fit	-0.0178863
sc2006085	TOPSAILS	1.21747	fit	-0.926705
sc2006085	TOPSAILS	3.1676	fit	-1.06362
sc2006086	BUCHANS	-0.884065	fit	0.166308
sc2006086	BUCHANS	-0.700774	fit	0.469123
sc2006086	BUCHANS	1.27313	fit	-0.0789598
sc2006086	BUCHANS	2.09046	fit	0.537709
sc2007002	TOPSAILS	-0.368839	fit	0.568147
sc2007002	TOPSAILS	0.0747821	fit	-0.0809161
sc2007004	TOPSAILS	-0.425699	fit	0.274098
sc2007004	TOPSAILS	-0.368839	fit	0.506308
sc2007004	TOPSAILS	-0.00349077	fit	-0.194659
sc2007004	TOPSAILS	0.0747821	fit	-0.244722
sc2007006	POTHILL	-0.884419	fit	-0.16854
sc2007006	POTHILL	0.184343	fit	-0.638822
sc2007006	POTHILL	0.438117	fit	-0.370864
sc2007006	POTHILL	0.533939	fit	0.237041
sc2007007	POTHILL	-0.884419	fit	0.203699
sc2007007	POTHILL	0.184343	fit	-0.689869
sc2007007	POTHILL	0.438117	fit	-0.537748
sc2007007	POTHILL	0.533939	fit	0.358359
sc2007010	TOPSAILS	-0.425699	fit	0.724947
sc2007010	TOPSAILS	-0.368839	fit	0.753282
sc2007010	TOPSAILS	-0.346947	fit	0.307184
sc2007010	TOPSAILS	-0.337153	fit	0.152804
sc2007010	TOPSAILS	-0.307954	fit	0.388119
sc2007010	TOPSAILS	-0.244902	fit	-0.182514
sc2007010	TOPSAILS	-0.199428	fit	-0.146085
sc2007010	TOPSAILS	-0.00349077	fit	-0.021778
sc2007010	TOPSAILS	0.0747821	fit	0.169597
sc2007010	TOPSAILS	1.21747	fit	-0.517118
sc2007012	TOPSAILS	-0.368839	fit	0.464148
sc2007012	TOPSAILS	0.0747821	fit	-0.223791
sc2007014	POTHILL	-0.884419	fit	0.45779
sc2007014	POTHILL	-0.772644	fit	-0.957105
sc2007014	POTHILL	-0.63309	fit	0.141961
sc2007014	POTHILL	0.104789	fit	-0.613999
sc2007014	POTHILL	0.142615	fit	-0.243597
sc2007014	POTHILL	0.184343	fit	-0.35907
sc2007014	POTHILL	0.438117	fit	-0.122245
sc2007014	POTHILL	0.533939	fit	0.438761
sc2007016	POTHILL	-0.884419	fit	0.391379
sc2007016	POTHILL	-0.63309	fit	-0.0117146
sc2007016	POTHILL	-0.521286	fit	-0.496787
sc2007016	POTHILL	0.104789	fit	-0.643214
sc2007016	POTHILL	0.154186	fit	0.133668
sc2007016	POTHILL	0.184343	fit	-0.399554
sc2007016	POTHILL	0.438117	fit	-0.196255
sc2007016	POTHILL	0.533939	fit	0.470682
sc2007018	POTHILL	-0.884419	fit	0.326447
sc2007018	POTHILL	-0.63309	fit	-0.319162
sc2007018	POTHILL	-0.521286	fit	-0.497805
sc2007018	POTHILL	0.104789	fit	-0.53167
sc2007018	POTHILL	0.154186	fit	-0.122411
sc2007018	POTHILL	0.184343	fit	-0.301695
sc2007018	POTHILL	0.438117	fit	-0.255769
sc2007018	POTHILL	0.533939	fit	0.289039
sc2007020	POTHILL	-0.884419	fit	0.444537
sc2007020	POTHILL	-0.772644	fit	-1.19972
sc2007020	POTHILL	-0.63309	fit	-0.00186711
sc2007020	POTHILL	-0.521286	fit	-0.580755
sc2007020	POTHILL	0.104789	fit	-0.790535
sc2007020	POTHILL	0.142615	fit	-0.537287
sc2007020	POTHILL	0.154186	fit	0.277552
sc2007020	POTHILL	0.184343	fit	-0.527541
sc2007020	POTHILL	0.438117	fit	-0.306255
sc2007020	POTHILL	0.533939	fit	0.481647
sc2007028	GREY	-0.873292	fit	0.244475
sc2007028	GREY	-0.711415	fit	-0.00878079
sc2007028	GREY	-0.58677	fit	-0.164378
sc2007028	GREY	-0.541326	fit	0.690603
sc2007028	GREY	-0.286185	fit	0.300003
sc2007028	GREY	-0.134642	fit	0.848429
sc2007028	GREY	0.0569769	fit	-0.0481582
sc2007028	GREY	0.364494	fit	0.198378
sc2007032	GREY	-0.873292	fit	0.156183
sc2007032	GREY	-0.711415	fit	0.0951888
sc2007032	GREY	-0.58677	fit	-0.256157
sc2007032	GREY	-0.541326	fit	0.794593
sc2007032	GREY	-0.286185	fit	0.432686
sc2007032	GREY	-0.134642	fit	0.961397
sc2007032	GREY	0.0569769	fit	-0.231644
sc2007032	GREY	0.364494	fit	0.34921
sc2007032	GREY	0.445932	fit	0.0923851
sc2007032	GREY	0.768871	fit	-0.482675
sc2007032	GREY	1.03349	fit	-0.812152
sc2007032	GREY	2.74748	fit	-0.148624
sc2007034	POTHILL	-0.884419	fit	0.321101
sc2007034	POTHILL	-0.772644	fit	-0.671749
sc2007034	POTHILL	-0.63309	fit	0.282393
sc2007034	POTHILL	-0.521286	fit	-0.478131
sc2007034	POTHILL	0.104789	fit	-0.617592
sc2007034	POTHILL	0.142615	fit	-0.134158
sc2007034	POTHILL	0.154186	fit	0.0968197
sc2007034	POTHILL	0.184343	fit	-0.462266
sc2007034	POTHILL	0.438117	fit	-0.263903
sc2007034	POTHILL	0.533939	fit	0.603232
sc2007036	BUCHANS	-0.884065	fit	0.323892
sc2007036	BUCHANS	-0.811629	fit	0.791255
sc2007036	BUCHANS	-0.742491	fit	0.794744
sc2007036	BUCHANS	-0.700774	fit	1.05201
sc2007036	BUCHANS	-0.259581	fit	-0.0433022
sc2007036	BUCHANS	0.262704	fit	-0.0924535
sc2007036	BUCHANS	1.27313	fit	0.0699529
sc2007036	BUCHANS	2.09046	fit	0.998369
sc2007038	GREY	-0.873292	fit	-0.415265
sc2007038	GREY	-0.711415	fit	-0.52917
sc2007038	GREY	-0.58677	fit	-0.773699
sc2007038	GREY	-0.541326	fit	0.46168
sc2007038	GREY	-0.286185	fit	0.110273
sc2007038	GREY	-0.134642	fit	0.75189
sc2007038	GREY	0.0569769	fit	-0.732618
sc2007038	GREY	0.364494	fit	0.0103153
sc2007038	GREY	0.445932	fit	-0.099577
sc2007038	GREY	0.768871	fit	-1.07351
sc2007038	GREY	1.03349	fit	-1.20136
sc2007038	GREY	2.74748	fit	-0.360565
sc2007041	GREY	-0.873292	fit	-0.254612
sc2007041	GREY	-0.711415	fit	-0.375881
sc2007041	GREY	-0.58677	fit	-0.67856
sc2007041	GREY	-0.541326	fit	0.284601
sc2007041	GREY	-0.286185	fit	-0.111416
sc2007041	GREY	-0.134642	fit	0.534498
sc2007041	GREY	0.0569769	fit	-0.623255
sc2007041	GREY	0.364494	fit	-0.000420278
sc2007041	GREY	0.445932	fit	-0.146951
sc2007041	GREY	0.768871	fit	-1.0326
sc2007044	POTHILL	-0.884419	fit	0.405273
sc2007044	POTHILL	-0.772644	fit	-0.732853
sc2007044	POTHILL	-0.63309	fit	-0.0577399
sc2007044	POTHILL	-0.521286	fit	-0.250976
sc2007044	POTHILL	0.104789	fit	-0.297937
sc2007044	POTHILL	0.142615	fit	-0.38029
sc2007044	POTHILL	0.154186	fit	-0.0313031
sc2007044	POTHILL	0.184343	fit	-0.257352
sc2007044	POTHILL	0.438117	fit	-0.200985
sc2007044	POTHILL	0.533939	fit	0.316304
sc2007046	POTHILL	-0.884419	fit	0.581924
sc2007046	POTHILL	-0.772644	fit	-1.10119
sc2007046	POTHILL	-0.63309	fit	0.141925
sc2007046	POTHILL	-0.521286	fit	-0.780146
sc2007046	POTHILL	0.104789	fit	-0.813971
sc2007046	POTHILL	0.142615	fit	-0.0782259
sc2007046	POTHILL	0.154186	fit	0.0786767
sc2007046	POTHILL	0.184343	fit	-0.601392
sc2007046	POTHILL	0.438117	fit	-0.461069
sc2007046	POTHILL	0.533939	fit	0.458944
sc2007048	POTHILL	-0.884419	fit	0.387438
sc2007048	POTHILL	-0.63309	fit	-0.0343656
sc2007048	POTHILL	0.104789	fit	-0.909664
sc2007048	POTHILL	0.184343	fit	-0.62634
sc2007048	POTHILL	0.438117	fit	-0.471152
sc2007048	POTHILL	0.533939	fit	0.381339
sc2007049	TOPSAILS	-0.368839	fit	0.471084
sc2007049	TOPSAILS	0.0747821	fit	-0.101721
sc2007051	TOPSAILS	-0.425699	fit	0.63763
sc2007051	TOPSAILS	-0.368839	fit	0.704616
sc2007051	TOPSAILS	-0.346947	fit	0.276869
sc2007051	TOPSAILS	-0.307954	fit	0.347241
sc2007051	TOPSAILS	-0.244902	fit	-0.251379
sc2007051	TOPSAILS	-0.199428	fit	-0.0481986
sc2007051	TOPSAILS	-0.00349077	fit	-0.226481
sc2007051	TOPSAILS	0.0747821	fit	0.134703
sc2007054	TOPSAILS	-0.425699	fit	0.497535
sc2007054	TOPSAILS	-0.368839	fit	0.556226
sc2007054	TOPSAILS	-0.346947	fit	0.10354
sc2007054	TOPSAILS	-0.337153	fit	-0.516014
sc2007054	TOPSAILS	-0.307954	fit	0.290468
sc2007054	TOPSAILS	-0.244902	fit	-0.623644
sc2007054	TOPSAILS	-0.199428	fit	-0.586887
sc2007054	TOPSAILS	-0.00349077	fit	-0.338011
sc2007054	TOPSAILS	0.0747821	fit	-0.210211
sc2007054	TOPSAILS	1.21747	fit	-0.917832
sc2007055	LAPOILE	-1.41558	fit	-0.225564
sc2007055	LAPOILE	-1.30279	fit	-0.417721
sc2007055	LAPOILE	-0.966431	fit	-0.0439677
sc2007055	LAPOILE	-0.466292	fit	0.0682843
sc2007055	LAPOILE	-0.306451	fit	-0.3739
sc2007055	LAPOILE	-0.294906	fit	0.17414
sc2007055	LAPOILE	-0.131366	fit	-0.0972568
sc2007055	LAPOILE	0.397463	fit	0.459925
sc2007055	LAPOILE	0.433215	fit	0.228864
sc2007055	LAPOILE	1.13367	fit	0.503212
sc2007055	LAPOILE	1.82357	fit	-0.683364
sc2007055	LAPOILE	2.46336	fit	-0.445735
sc2007058	BUCHANS	-0.884065	fit	0.0343746
sc2007058	BUCHANS	-0.811629	fit	0.378127
sc2007058	BUCHANS	-0.742491	fit	0.220595
sc2007058	BUCHANS	-0.700774	fit	0.464648
sc2007058	BUCHANS	-0.259581	fit	-0.334942
sc2007058	BUCHANS	0.262704	fit	-0.235858
sc2007058	BUCHANS	1.27313	fit	-0.0570148
sc2007058	BUCHANS	2.09046	fit	0.519177
sc2007062	LAPOILE	-1.41558	fit	-0.154543
sc2007062	LAPOILE	-1.30279	fit	-0.34958
sc2007062	LAPOILE	-0.306451	fit	-0.193346
sc2007062	LAPOILE	-0.294906	fit	0.135108
sc2007062	LAPOILE	-0.131366	fit	-0.115341
sc2007062	LAPOILE	0.433215	fit	0.0261792
sc2007062	LAPOILE	1.82357	fit	-0.589117
sc2007062	LAPOILE	2.46336	fit	-0.482021
sc2007063	LAPOILE	-1.41558	fit	-0.370077
sc2007063	LAPOILE	-1.30279	fit	-0.723975
sc2007063	LAPOILE	-0.966431	fit	-0.12348
sc2007063	LAPOILE	-0.466292	fit	0.0166105
sc2007063	LAPOILE	-0.294906	fit	0.0109255
sc2007063	LAPOILE	0.397463	fit	0.349667
sc2007063	LAPOILE	0.433215	fit	-0.00366319
sc2007063	LAPOILE	1.13367	fit	0.252615
sc2007066	LAPOILE	-0.966431	fit	-0.255346
sc2007066	LAPOILE	-0.466292	fit	0.253921
sc2007066	LAPOILE	0.397463	fit	0.440654
sc2007066	LAPOILE	1.13367	fit	0.484375
sc2007067	LAPOILE	-1.41558	fit	-0.249675
sc2007067	LAPOILE	-1.30279	fit	-0.255184
sc2007067	LAPOILE	-0.966431	fit	-0.136298
sc2007067	LAPOILE	-0.466292	fit	0.120636
sc2007067	LAPOILE	-0.306451	fit	-0.323696
sc2007067	LAPOILE	-0.294906	fit	0.117623
sc2007067	LAPOILE	-0.131366	fit	0.0473751
sc2007067	LAPOILE	0.397463	fit	0.230713
sc2007067	LAPOILE	0.433215	fit	0.104163
sc2007067	LAPOILE	1.13367	fit	0.458063
sc2007067	LAPOILE	1.82357	fit	-0.635553
sc2007067	LAPOILE	2.46336	fit	-0.498556
sc2007068	LAPOILE	-0.466292	fit	0.150404
sc2007068	LAPOILE	1.13367	fit	0.546499
sc2007073	LAPOILE	-1.41558	fit	-0.103441
sc2007073	LAPOILE	-1.30279	fit	-0.12933
sc2007073	LAPOILE	-0.966431	fit	0.0666562
sc2007073	LAPOILE	-0.466292	fit	0.17682
sc2007073	LAPOILE	-0.294906	fit	0.0989573
sc2007073	LAPOILE	0.397463	fit	0.48413
sc2007073	LAPOILE	0.433215	fit	0.236652
sc2007073	LAPOILE	1.13367	fit	0.672769
sc2007074	LAPOILE	-1.41558	fit	-0.143436
sc2007074	LAPOILE	-1.30279	fit	-0.22454
sc2007074	LAPOILE	-0.966431	fit	-0.0320299
sc2007074	LAPOILE	-0.466292	fit	0.165123
sc2007074	LAPOILE	-0.306451	fit	-0.43821
sc2007074	LAPOILE	-0.294906	fit	0.272357
sc2007074	LAPOILE	-0.131366	fit	-0.101029
sc2007074	LAPOILE	0.397463	fit	0.398908
sc2007074	LAPOILE	0.433215	fit	0.134476
sc2007074	LAPOILE	1.13367	fit	0.592044
sc2007074	LAPOILE	1.82357	fit	-0.634029
sc2007074	LAPOILE	2.46336	fit	-0.441725
sc2007077	LAPOILE	-0.966431	fit	-0.0921737
sc2007077	LAPOILE	-0.466292	fit	0.0779326
sc2007077	LAPOILE	0.397463	fit	0.475106
sc2007077	LAPOILE	1.13367	fit	0.534515
sc2007079	LAPOILE	-1.41558	fit	-0.0390449
sc2007079	LAPOILE	-1.30279	fit	-0.094946
sc2007079	LAPOILE	-0.966431	fit	0.0262771
sc2007079	LAPOILE	-0.466292	fit	0.0691848
sc2007079	LAPOILE	-0.294906	fit	0.189074
sc2007079	LAPOILE	0.397463	fit	0.722028
sc2007079	LAPOILE	0.433215	fit	0.256685
sc2007079	LAPOILE	1.13367	fit	0.573162
sc2007082	LAPOILE	-0.466292	fit	0.00476972
sc2007082	LAPOILE	1.13367	fit	0.301037
sc2007085	LAPOILE	-1.41558	fit	-0.464721
sc2007085	LAPOILE	-1.30279	fit	-0.28731
sc2007085	LAPOILE	-0.966431	fit	-0.0783546
sc2007085	LAPOILE	-0.466292	fit	0.201078
sc2007085	LAPOILE	-0.294906	fit	0.106357
sc2007085	LAPOILE	0.397463	fit	0.263012
sc2007085	LAPOILE	0.433215	fit	0.0560738
sc2007085	LAPOILE	1.13367	fit	0.395837
sc2007086	LAPOILE	-1.41558	fit	-0.0424213
sc2007086	LAPOILE	-1.30279	fit	-0.268767
sc2007086	LAPOILE	-0.966431	fit	0.0835257
sc2007086	LAPOILE	-0.466292	fit	0.165007
sc2007086	LAPOILE	-0.294906	fit	0.297746
sc2007086	LAPOILE	0.397463	fit	0.380121
sc2007086	LAPOILE	0.433215	fit	0.112971
sc2007086	LAPOILE	1.13367	fit	0.570981
sc2007090	GREY	-0.873292	fit	-0.111952
sc2007090	GREY	-0.711415	fit	-0.211905
sc2007090	GREY	-0.58677	fit	-0.476484
sc2007090	GREY	-0.541326	fit	0.26965
sc2007090	GREY	-0.286185	fit	-0.0808086
sc2007090	GREY	-0.134642	fit	0.316781
sc2007090	GREY	0.0569769	fit	-0.390251
sc2007090	GREY	0.364494	fit	0.0579227
sc2007092	LAPOILE	-0.466292	fit	0.191795
sc2007092	LAPOILE	1.13367	fit	0.508877
sc2007094	TOPSAILS	0.0747821	fit	-0.0800765
sc2007096	TOPSAILS	-0.425699	fit	0.50271
sc2007096	TOPSAILS	-0.368839	fit	0.487852
sc2007096	TOPSAILS	-0.346947	fit	0.129735
sc2007096	TOPSAILS	-0.337153	fit	-0.185125
sc2007096	TOPSAILS	-0.307954	fit	0.293066
sc2007096	TOPSAILS	-0.244902	fit	-0.875289
sc2007096	TOPSAILS	-0.199428	fit	-0.681339
sc2007096	TOPSAILS	-0.00349077	fit	-0.16352
sc2007096	TOPSAILS	0.0747821	fit	-0.509413
sc2007096	TOPSAILS	1.21747	fit	-1.16906
sc2007100	BUCHANS	-0.884065	fit	0.218055
sc2007100	BUCHANS	-0.700774	fit	0.531302
sc2007100	BUCHANS	1.27313	fit	0.0765531
sc2007100	BUCHANS	2.09046	fit	0.653654
sc2009001	LAPOILE	-1.41558	fit	-0.0767548
sc2009001	LAPOILE	-1.30279	fit	-0.1134
sc2009001	LAPOILE	-0.306451	fit	-0.205191
sc2009001	LAPOILE	-0.294906	fit	0.235488
sc2009001	LAPOILE	-0.131366	fit	-0.0513843
sc2009001	LAPOILE	0.433215	fit	0.157312
sc2009001	LAPOILE	1.82357	fit	-0.643972
sc2009001	LAPOILE	2.46336	fit	-0.440456
sc2009002	TOPSAILS	-0.346947	fit	0.199627
sc2009002	TOPSAILS	-0.307954	fit	0.245666
sc2009002	TOPSAILS	-0.244902	fit	-0.516261
sc2009002	TOPSAILS	-0.199428	fit	-0.502354
sc2009003	TOPSAILS	-0.307954	fit	0.07599
sc2009003	TOPSAILS	-0.244902	fit	-0.47889
sc2009004	TOPSAILS	-0.346947	fit	0.121456
sc2009004	TOPSAILS	-0.307954	fit	0.130175
sc2009004	TOPSAILS	-0.244902	fit	-0.623299
sc2009004	TOPSAILS	-0.199428	fit	-0.69808
sc2009005	TOPSAILS	-0.346947	fit	0.217588
sc2009005	TOPSAILS	-0.337153	fit	-0.103787
sc2009005	TOPSAILS	-0.307954	fit	0.126722
sc2009005	TOPSAILS	-0.244902	fit	-0.520432
sc2009005	TOPSAILS	-0.199428	fit	-0.458379
sc2009005	TOPSAILS	1.21747	fit	-0.613147
sc2009006	LAPOILE	-1.41558	fit	-0.160551
sc2009006	LAPOILE	-1.30279	fit	-0.184136
sc2009006	LAPOILE	-0.294906	fit	0.189934
sc2009006	LAPOILE	0.433215	fit	0.0952217
sc2009007	BUCHANS	-0.811629	fit	-0.0777979
sc2009007	BUCHANS	-0.742491	fit	0.0265816
sc2009007	BUCHANS	-0.733626	fit	-0.430686
sc2009007	BUCHANS	-0.436651	fit	-0.274087
sc2009007	BUCHANS	-0.259581	fit	-0.522964
sc2009007	BUCHANS	0.061791	fit	-0.738059
sc2009007	BUCHANS	0.262704	fit	-0.201831
sc2009007	BUCHANS	1.49749	fit	-0.688179
sc2009008	BUCHANS	-0.811629	fit	0.238348
sc2009008	BUCHANS	-0.259581	fit	-0.130932
sc2009010	BUCHANS	-0.811629	fit	0.499522
sc2009010	BUCHANS	-0.742491	fit	0.279427
sc2009010	BUCHANS	-0.733626	fit	-0.00962229
sc2009010	BUCHANS	-0.436651	fit	0.0205816
sc2009010	BUCHANS	-0.259581	fit	-0.176138
sc2009010	BUCHANS	0.061791	fit	-0.537334
sc2009010	BUCHANS	0.262704	fit	-0.193272
sc2009010	BUCHANS	1.49749	fit	-0.548575
sc2009011	TOPSAILS	-0.346947	fit	0.345139
sc2009011	TOPSAILS	-0.337153	fit	0.0558319
sc2009011	TOPSAILS	-0.307954	fit	0.458799
sc2009011	TOPSAILS	-0.244902	fit	-0.262964
sc2009011	TOPSAILS	-0.199428	fit	-0.176476
sc2009011	TOPSAILS	0.321834	fit	-0.108115
sc2009011	TOPSAILS	1.21747	fit	-0.606738
sc2009011	TOPSAILS	3.1676	fit	-0.754198
sc2009012	TOPSAILS	-0.346947	fit	0.238072
sc2009012	TOPSAILS	-0.337153	fit	0.0257382
sc2009012	TOPSAILS	-0.307954	fit	0.360604
sc2009012	TOPSAILS	-0.244902	fit	-0.397498
sc2009012	TOPSAILS	-0.199428	fit	-0.303169
sc2009012	TOPSAILS	0.321834	fit	-0.188787
sc2009012	TOPSAILS	1.21747	fit	-0.627324
sc2009012	TOPSAILS	3.1676	fit	-0.81132
sc2010006	TOPSAILS	-0.346947	fit	0.0308366
sc2010006	TOPSAILS	-0.199428	fit	-0.880467

## Sheet: Figure 1b
ANIMAL_ID	HERD	scalePopDen	Type	Value
mr2009a01	MIDRIDGE	-0.931002	fit	0.326403
mr2009a01	MIDRIDGE	2.4167	fit	-0.263135
mr2009a02	MIDRIDGE	-0.931002	fit	0.380065
mr2009a02	MIDRIDGE	-0.869211	fit	0.30965
mr2009a02	MIDRIDGE	-0.86072	fit	0.527604
mr2009a02	MIDRIDGE	-0.218846	fit	0.451389
mr2009a02	MIDRIDGE	-0.137538	fit	0.472876
mr2009a02	MIDRIDGE	-0.102009	fit	0.331183
mr2009a02	MIDRIDGE	0.287656	fit	0.294048
mr2009a02	MIDRIDGE	2.4167	fit	-0.230763
mr2009a03	MIDRIDGE	-0.931002	fit	0.248738
mr2009a03	MIDRIDGE	-0.869211	fit	0.169145
mr2009a03	MIDRIDGE	-0.86072	fit	0.376195
mr2009a03	MIDRIDGE	-0.793938	fit	-0.0275378
mr2009a03	MIDRIDGE	-0.218846	fit	0.19395
mr2009a03	MIDRIDGE	-0.137538	fit	0.398159
mr2009a03	MIDRIDGE	-0.102009	fit	0.503805
mr2009a03	MIDRIDGE	0.287656	fit	0.0908393
mr2009a03	MIDRIDGE	1.14347	fit	-0.321191
mr2009a03	MIDRIDGE	2.4167	fit	-0.251192
mr2009a04	MIDRIDGE	-0.931002	fit	0.735198
mr2009a04	MIDRIDGE	-0.869211	fit	0.388275
mr2009a04	MIDRIDGE	-0.102009	fit	0.078144
mr2009a04	MIDRIDGE	2.4167	fit	-0.222555
mr2009a06	MIDRIDGE	-0.931002	fit	0.252205
mr2009a06	MIDRIDGE	-0.869211	fit	0.190218
mr2009a06	MIDRIDGE	-0.86072	fit	0.412492
mr2009a06	MIDRIDGE	-0.793938	fit	-0.0572486
mr2009a06	MIDRIDGE	-0.218846	fit	0.205487
mr2009a06	MIDRIDGE	-0.137538	fit	0.379651
mr2009a06	MIDRIDGE	-0.102009	fit	0.266169
mr2009a06	MIDRIDGE	0.287656	fit	-0.0116244
mr2009a06	MIDRIDGE	1.14347	fit	-0.497681
mr2009a06	MIDRIDGE	2.4167	fit	-0.408053
mr2009a07	MIDRIDGE	-0.931002	fit	-0.00466881
mr2009a07	MIDRIDGE	-0.869211	fit	0.0331103
mr2009a07	MIDRIDGE	-0.86072	fit	0.14441
mr2009a07	MIDRIDGE	-0.218846	fit	-0.0708546
mr2009a07	MIDRIDGE	-0.137538	fit	-0.0869376
mr2009a07	MIDRIDGE	-0.102009	fit	0.132854
mr2009a07	MIDRIDGE	0.287656	fit	-0.108126
mr2009a07	MIDRIDGE	2.4167	fit	-0.608509
mr2009a08	MIDRIDGE	-0.931002	fit	0.205154
mr2009a08	MIDRIDGE	-0.869211	fit	0.189866
mr2009a08	MIDRIDGE	-0.86072	fit	0.38786
mr2009a08	MIDRIDGE	-0.218846	fit	0.406403
mr2009a08	MIDRIDGE	-0.137538	fit	0.374761
mr2009a08	MIDRIDGE	-0.102009	fit	0.0125316
mr2009a08	MIDRIDGE	0.287656	fit	-0.0251258
mr2009a08	MIDRIDGE	2.4167	fit	-0.290692
mr2009a09	MIDRIDGE	-0.931002	fit	0.395029
mr2009a09	MIDRIDGE	-0.869211	fit	0.440611
mr2009a09	MIDRIDGE	-0.86072	fit	0.635017
mr2009a09	MIDRIDGE	-0.793938	fit	0.112815
mr2009a09	MIDRIDGE	-0.218846	fit	0.388053
mr2009a09	MIDRIDGE	-0.137538	fit	0.379764
mr2009a09	MIDRIDGE	-0.102009	fit	0.264193
mr2009a09	MIDRIDGE	0.287656	fit	0.176296
mr2009a09	MIDRIDGE	1.14347	fit	-0.194598
mr2009a09	MIDRIDGE	2.4167	fit	-0.2295
mr2009a10	MIDRIDGE	-0.86072	fit	0.487219
mr2009a10	MIDRIDGE	-0.793938	fit	0.128514
mr2009a10	MIDRIDGE	-0.218846	fit	0.391242
mr2009a10	MIDRIDGE	-0.137538	fit	0.345915
mr2009a10	MIDRIDGE	0.287656	fit	0.23123
mr2009a10	MIDRIDGE	1.14347	fit	-0.323192
mr2009a11	MIDRIDGE	-0.931002	fit	0.165154
mr2009a11	MIDRIDGE	-0.869211	fit	-0.0781621
mr2009a11	MIDRIDGE	-0.86072	fit	0.178566
mr2009a11	MIDRIDGE	-0.137538	fit	0.223453
mr2009a11	MIDRIDGE	-0.102009	fit	-0.0211749
mr2009a11	MIDRIDGE	2.4167	fit	-0.46048
mr2009a13	MIDRIDGE	-0.931002	fit	0.373886
mr2009a14	MIDRIDGE	-0.931002	fit	-0.0297087
mr2009a14	MIDRIDGE	-0.869211	fit	-0.124661
mr2009a14	MIDRIDGE	-0.86072	fit	0.101647
mr2009a14	MIDRIDGE	-0.137538	fit	0.299075
mr2009a14	MIDRIDGE	-0.102009	fit	0.0526876
mr2009a14	MIDRIDGE	2.4167	fit	-0.420052
mr2009a15	MIDRIDGE	-0.931002	fit	0.192026
mr2009a15	MIDRIDGE	-0.869211	fit	0.0972731
mr2009a15	MIDRIDGE	-0.102009	fit	0.258833
mr2009a15	MIDRIDGE	2.4167	fit	-0.105349
mr2009a16	MIDRIDGE	-0.931002	fit	0.31117
mr2009a16	MIDRIDGE	-0.869211	fit	0.263046
mr2009a16	MIDRIDGE	-0.86072	fit	0.409185
mr2009a16	MIDRIDGE	-0.137538	fit	0.247843
mr2009a16	MIDRIDGE	-0.102009	fit	0.562446
mr2009a16	MIDRIDGE	2.4167	fit	0.0614047
mr2009a17	MIDRIDGE	-0.931002	fit	0.0269866
mr2009a17	MIDRIDGE	-0.869211	fit	0.0223096
mr2009a17	MIDRIDGE	-0.102009	fit	0.180653
mr2009a17	MIDRIDGE	2.4167	fit	-0.620466
mr2009a18	MIDRIDGE	-0.931002	fit	0.530079
mr2009a18	MIDRIDGE	-0.869211	fit	0.499636
mr2009a18	MIDRIDGE	-0.86072	fit	0.670341
mr2009a18	MIDRIDGE	-0.218846	fit	0.448967
mr2009a18	MIDRIDGE	-0.137538	fit	0.591532
mr2009a18	MIDRIDGE	-0.102009	fit	0.371229
mr2009a18	MIDRIDGE	0.287656	fit	0.261769
mr2009a18	MIDRIDGE	2.4167	fit	0.0608392
mr2009a21	MIDRIDGE	-0.931002	fit	0.368442
mr2009a21	MIDRIDGE	-0.86072	fit	0.599573
mr2009a21	MIDRIDGE	-0.218846	fit	0.39765
mr2009a21	MIDRIDGE	-0.137538	fit	0.444537
mr2009a21	MIDRIDGE	0.287656	fit	0.276856
mr2009a24	MIDRIDGE	-0.931002	fit	0.250044
mr2009a24	MIDRIDGE	-0.869211	fit	0.126372
mr2009a24	MIDRIDGE	-0.86072	fit	0.33808
mr2009a24	MIDRIDGE	-0.137538	fit	0.168493
mr2009a24	MIDRIDGE	-0.102009	fit	-0.0107041
mr2009a24	MIDRIDGE	2.4167	fit	-0.337191
mr2009a25	MIDRIDGE	-0.931002	fit	0.451462
mr2009a25	MIDRIDGE	-0.869211	fit	0.307941
mr2009a25	MIDRIDGE	-0.86072	fit	0.531355
mr2009a25	MIDRIDGE	-0.793938	fit	0.10928
mr2009a25	MIDRIDGE	-0.218846	fit	0.439696
mr2009a25	MIDRIDGE	-0.137538	fit	0.394953
mr2009a25	MIDRIDGE	-0.102009	fit	0.176943
mr2009a25	MIDRIDGE	0.287656	fit	0.141222
mr2009a25	MIDRIDGE	1.14347	fit	-0.18308
mr2009a25	MIDRIDGE	2.4167	fit	-0.343523
mr2009a26	MIDRIDGE	-0.931002	fit	0.223939
mr2009a26	MIDRIDGE	-0.869211	fit	0.129176
mr2009a26	MIDRIDGE	-0.102009	fit	-0.0467514
mr2009a26	MIDRIDGE	2.4167	fit	-0.167049
mr2009a27	MIDRIDGE	-0.931002	fit	0.364577
mr2009a27	MIDRIDGE	-0.869211	fit	0.307543
mr2009a27	MIDRIDGE	-0.102009	fit	0.413644
mr2009a27	MIDRIDGE	2.4167	fit	-0.0967868
mr2009a28	MIDRIDGE	-0.869211	fit	0.0836596
mr2009a28	MIDRIDGE	-0.86072	fit	0.309971
mr2009a28	MIDRIDGE	-0.137538	fit	0.399464
mr2009a28	MIDRIDGE	-0.102009	fit	0.233207
mr2009a29	MIDRIDGE	-0.869211	fit	0.139514
mr2009a29	MIDRIDGE	-0.102009	fit	0.142054
mr2009a30	MIDRIDGE	-0.869211	fit	0.379278
mr2009a30	MIDRIDGE	-0.86072	fit	0.576303
mr2009a30	MIDRIDGE	-0.218846	fit	0.414326
mr2009a30	MIDRIDGE	-0.137538	fit	0.563524
mr2009a30	MIDRIDGE	-0.102009	fit	0.0938845
mr2009a30	MIDRIDGE	0.287656	fit	0.172717
mr2009a31	MIDRIDGE	-0.869211	fit	-0.160733
mr2009a31	MIDRIDGE	-0.86072	fit	0.083376
mr2009a31	MIDRIDGE	-0.793938	fit	-0.315776
mr2009a31	MIDRIDGE	-0.218846	fit	-0.100642
mr2009a31	MIDRIDGE	-0.137538	fit	-0.0544535
mr2009a31	MIDRIDGE	-0.102009	fit	-0.277526
mr2009a31	MIDRIDGE	0.287656	fit	-0.187178
mr2009a31	MIDRIDGE	1.14347	fit	-0.728555
mr2010a01	MIDRIDGE	-0.86072	fit	0.5763
mr2010a01	MIDRIDGE	-0.218846	fit	0.600934
mr2010a01	MIDRIDGE	-0.137538	fit	0.336705
mr2010a01	MIDRIDGE	0.287656	fit	0.121108
mr2010a03	MIDRIDGE	-0.86072	fit	0.464231
mr2010a03	MIDRIDGE	-0.137538	fit	0.340143
mr2011a01	MIDRIDGE	-0.86072	fit	0.452096
mr2011a01	MIDRIDGE	-0.793938	fit	0.0400818
mr2011a01	MIDRIDGE	-0.218846	fit	0.26725
mr2011a01	MIDRIDGE	-0.137538	fit	0.441246
mr2011a01	MIDRIDGE	0.287656	fit	0.142365
mr2011a01	MIDRIDGE	1.14347	fit	-0.316922
mr2011a02	MIDRIDGE	-0.86072	fit	0.337725
mr2011a02	MIDRIDGE	-0.218846	fit	0.127057
mr2011a02	MIDRIDGE	-0.137538	fit	0.284492
mr2011a02	MIDRIDGE	0.287656	fit	-0.0144187
mr2011a03	MIDRIDGE	-0.86072	fit	0.477276
mr2011a04	MIDRIDGE	-0.86072	fit	0.118451
mr2011a04	MIDRIDGE	-0.793938	fit	-0.220647
mr2011a04	MIDRIDGE	-0.218846	fit	-0.0462853
mr2011a04	MIDRIDGE	-0.137538	fit	-0.0685721
mr2011a04	MIDRIDGE	0.287656	fit	-0.182979
mr2011a04	MIDRIDGE	1.14347	fit	-0.642316
mr2011a05	MIDRIDGE	-0.86072	fit	0.270635
mr2011a06	MIDRIDGE	-0.86072	fit	0.442308
mr2012a01	MIDRIDGE	-0.793938	fit	-0.275799
mr2012a01	MIDRIDGE	1.14347	fit	-0.734987
mr2012a02	MIDRIDGE	-0.793938	fit	-0.130127
mr2012a02	MIDRIDGE	1.14347	fit	-0.429899
mr2012a03	MIDRIDGE	-0.793938	fit	0.132999
mr2012a03	MIDRIDGE	1.14347	fit	-0.291845
mr2012a04	MIDRIDGE	-0.793938	fit	0.0596148
mr2012a04	MIDRIDGE	1.14347	fit	-0.384317
mr2012a05	MIDRIDGE	-0.793938	fit	0.118833
mr2012a05	MIDRIDGE	1.14347	fit	-0.195155
mr2012a06	MIDRIDGE	-0.793938	fit	0.013794
mr2012a06	MIDRIDGE	1.14347	fit	-0.286182
mr2013a15	MIDRIDGE	-0.793938	fit	-0.489313
sc2006001	POTHILL	-0.884419	fit	-0.000658517
sc2006001	POTHILL	0.184343	fit	-0.0804558
sc2006001	POTHILL	0.438117	fit	-0.195812
sc2006001	POTHILL	0.533939	fit	-0.151147
sc2006002	POTHILL	-0.884419	fit	-0.575853
sc2006002	POTHILL	-0.63309	fit	-0.795723
sc2006002	POTHILL	-0.521286	fit	-0.880447
sc2006002	POTHILL	0.104789	fit	-0.904394
sc2006002	POTHILL	0.154186	fit	-1.03758
sc2006002	POTHILL	0.184343	fit	-0.661763
sc2006002	POTHILL	0.438117	fit	-0.687463
sc2006002	POTHILL	0.533939	fit	-0.417674
sc2006004	POTHILL	-0.884419	fit	-1.02528
sc2006004	POTHILL	-0.63309	fit	-1.35422
sc2006004	POTHILL	-0.521286	fit	-1.38802
sc2006004	POTHILL	0.104789	fit	-1.42454
sc2006004	POTHILL	0.154186	fit	-1.57053
sc2006004	POTHILL	0.184343	fit	-1.1897
sc2006004	POTHILL	0.438117	fit	-1.26828
sc2006004	POTHILL	0.533939	fit	-1.3521
sc2006007	GREY	-0.873292	fit	-0.00171872
sc2006007	GREY	-0.711415	fit	-0.0251857
sc2006007	GREY	-0.58677	fit	-0.178504
sc2006007	GREY	-0.541326	fit	0.348275
sc2006007	GREY	-0.286185	fit	-0.349902
sc2006007	GREY	-0.134642	fit	0.0425243
sc2006007	GREY	0.0569769	fit	-0.451416
sc2006007	GREY	0.364494	fit	-0.565303
sc2006008	GREY	-0.873292	fit	-0.0549738
sc2006008	GREY	-0.711415	fit	-0.115713
sc2006008	GREY	-0.541326	fit	0.338277
sc2006008	GREY	-0.134642	fit	-0.0621801
sc2006010	GREY	-0.873292	fit	-0.0153629
sc2006010	GREY	-0.711415	fit	-0.0248044
sc2006010	GREY	-0.541326	fit	0.2209
sc2006010	GREY	-0.134642	fit	0.356229
sc2006011	GREY	-0.873292	fit	0.318053
sc2006011	GREY	-0.711415	fit	0.309664
sc2006011	GREY	-0.58677	fit	0.0765072
sc2006011	GREY	-0.541326	fit	1.12332
sc2006011	GREY	-0.286185	fit	0.373137
sc2006011	GREY	-0.134642	fit	0.352761
sc2006011	GREY	0.0569769	fit	-0.113428
sc2006011	GREY	0.364494	fit	-0.211655
sc2006011	GREY	0.445932	fit	0.125588
sc2006011	GREY	0.768871	fit	-0.00256457
sc2006011	GREY	1.03349	fit	-0.0999054
sc2006011	GREY	2.74748	fit	-0.443534
sc2006015	BUCHANS	-0.884065	fit	0.00961683
sc2006015	BUCHANS	-0.811629	fit	-0.0481394
sc2006015	BUCHANS	-0.733626	fit	-0.313297
sc2006015	BUCHANS	-0.700774	fit	0.0648798
sc2006015	BUCHANS	-0.436651	fit	-0.310479
sc2006015	BUCHANS	-0.259581	fit	-0.32141
sc2006015	BUCHANS	0.061791	fit	-0.269196
sc2006015	BUCHANS	1.27313	fit	-0.365349
sc2006015	BUCHANS	1.49749	fit	-0.613256
sc2006015	BUCHANS	2.09046	fit	-0.548818
sc2006016	BUCHANS	-0.884065	fit	0.631741
sc2006016	BUCHANS	-0.811629	fit	0.297898
sc2006016	BUCHANS	-0.742491	fit	0.355848
sc2006016	BUCHANS	-0.733626	fit	0.445984
sc2006016	BUCHANS	-0.700774	fit	0.549036
sc2006016	BUCHANS	-0.436651	fit	0.329385
sc2006016	BUCHANS	-0.259581	fit	0.305288
sc2006016	BUCHANS	0.061791	fit	0.367137
sc2006016	BUCHANS	0.262704	fit	0.135158
sc2006016	BUCHANS	1.27313	fit	0.330254
sc2006016	BUCHANS	1.49749	fit	0.208679
sc2006016	BUCHANS	2.09046	fit	0.0828808
sc2006017	BUCHANS	-0.884065	fit	0.587661
sc2006017	BUCHANS	-0.811629	fit	0.239471
sc2006017	BUCHANS	-0.742491	fit	0.330305
sc2006017	BUCHANS	-0.700774	fit	0.662037
sc2006017	BUCHANS	-0.436651	fit	0.453093
sc2006017	BUCHANS	-0.259581	fit	0.237982
sc2006017	BUCHANS	0.061791	fit	0.284451
sc2006017	BUCHANS	0.262704	fit	0.0878302
sc2006017	BUCHANS	1.27313	fit	0.28724
sc2006017	BUCHANS	2.09046	fit	0.218225
sc2006018	BUCHANS	-0.884065	fit	0.583489
sc2006018	BUCHANS	-0.811629	fit	0.140608
sc2006018	BUCHANS	-0.742491	fit	0.131652
sc2006018	BUCHANS	-0.700774	fit	0.419827
sc2006018	BUCHANS	-0.259581	fit	0.153795
sc2006018	BUCHANS	0.262704	fit	-0.0324995
sc2006018	BUCHANS	1.27313	fit	0.145427
sc2006018	BUCHANS	2.09046	fit	-0.165556
sc2006019	BUCHANS	-0.884065	fit	0.542461
sc2006019	BUCHANS	2.09046	fit	0.120162
sc2006022	TOPSAILS	-0.425699	fit	0.771908
sc2006022	TOPSAILS	-0.368839	fit	0.592462
sc2006022	TOPSAILS	-0.346947	fit	0.638455
sc2006022	TOPSAILS	-0.307954	fit	0.869055
sc2006022	TOPSAILS	-0.244902	fit	0.462305
sc2006022	TOPSAILS	-0.199428	fit	0.232467
sc2006022	TOPSAILS	-0.00349077	fit	0.465798
sc2006022	TOPSAILS	0.0747821	fit	0.376429
sc2006026	TOPSAILS	-0.425699	fit	0.826466
sc2006026	TOPSAILS	-0.368839	fit	0.806996
sc2006026	TOPSAILS	-0.346947	fit	0.553463
sc2006026	TOPSAILS	-0.307954	fit	0.770945
sc2006026	TOPSAILS	-0.244902	fit	0.705099
sc2006026	TOPSAILS	-0.199428	fit	0.613485
sc2006026	TOPSAILS	-0.00349077	fit	0.798512
sc2006026	TOPSAILS	0.0747821	fit	0.774843
sc2006028	GREY	-0.873292	fit	0.200606
sc2006028	GREY	-0.711415	fit	0.16953
sc2006028	GREY	-0.541326	fit	0.435388
sc2006028	GREY	-0.134642	fit	0.124738
sc2006036	POTHILL	-0.884419	fit	-0.837529
sc2006036	POTHILL	-0.772644	fit	-0.885418
sc2006036	POTHILL	-0.63309	fit	-1.10124
sc2006036	POTHILL	-0.521286	fit	-1.14897
sc2006036	POTHILL	0.104789	fit	-1.18299
sc2006036	POTHILL	0.142615	fit	-1.09372
sc2006036	POTHILL	0.154186	fit	-1.10451
sc2006036	POTHILL	0.184343	fit	-0.984265
sc2006036	POTHILL	0.438117	fit	-1.01101
sc2006036	POTHILL	0.533939	fit	-1.09719
sc2006037	GREY	-0.873292	fit	-0.025708
sc2006037	GREY	-0.711415	fit	-0.129442
sc2006037	GREY	-0.58677	fit	-0.282946
sc2006037	GREY	-0.541326	fit	-0.0487606
sc2006037	GREY	-0.286185	fit	-0.404144
sc2006037	GREY	-0.134642	fit	-0.00676352
sc2006037	GREY	0.0569769	fit	-0.556817
sc2006037	GREY	0.364494	fit	-0.649479
sc2006037	GREY	0.445932	fit	-0.33369
sc2006037	GREY	0.768871	fit	-0.449921
sc2006037	GREY	1.03349	fit	-0.548737
sc2006037	GREY	2.74748	fit	-0.901918
sc2006039	BUCHANS	-0.884065	fit	-0.0553826
sc2006039	BUCHANS	-0.811629	fit	-0.325045
sc2006039	BUCHANS	-0.742491	fit	-0.370843
sc2006039	BUCHANS	-0.733626	fit	-0.306918
sc2006039	BUCHANS	-0.700774	fit	0.0326483
sc2006039	BUCHANS	-0.436651	fit	-0.305638
sc2006039	BUCHANS	-0.259581	fit	-0.418452
sc2006039	BUCHANS	0.061791	fit	-0.331796
sc2006039	BUCHANS	0.262704	fit	-0.595166
sc2006039	BUCHANS	1.27313	fit	-0.407651
sc2006039	BUCHANS	1.49749	fit	-0.639968
sc2006039	BUCHANS	2.09046	fit	-0.292851
sc2006040	TOPSAILS	-0.425699	fit	0.3548
sc2006040	TOPSAILS	-0.368839	fit	0.326965
sc2006040	TOPSAILS	-0.00349077	fit	0.345361
sc2006040	TOPSAILS	0.0747821	fit	0.342706
sc2006047	GREY	-0.873292	fit	0.259713
sc2006047	GREY	-0.134642	fit	0.261637
sc2006051	GREY	-0.873292	fit	-0.0121323
sc2006051	GREY	-0.711415	fit	-0.0212828
sc2006051	GREY	-0.58677	fit	-0.255026
sc2006051	GREY	-0.541326	fit	-0.112143
sc2006051	GREY	-0.286185	fit	-0.0201893
sc2006051	GREY	-0.134642	fit	0.00507711
sc2006051	GREY	0.0569769	fit	-0.447991
sc2006051	GREY	0.364494	fit	-0.562069
sc2006051	GREY	0.445932	fit	-0.348043
sc2006051	GREY	0.768871	fit	-0.340476
sc2006057	TOPSAILS	-0.425699	fit	-0.192632
sc2006057	TOPSAILS	-0.368839	fit	-0.220908
sc2006057	TOPSAILS	-0.346947	fit	-0.503484
sc2006057	TOPSAILS	-0.307954	fit	-0.426188
sc2006057	TOPSAILS	-0.244902	fit	-0.32354
sc2006057	TOPSAILS	-0.199428	fit	-0.467508
sc2006057	TOPSAILS	-0.00349077	fit	-0.205346
sc2006057	TOPSAILS	0.0747821	fit	-0.194154
sc2006060	BUCHANS	-0.884065	fit	-0.123509
sc2006060	BUCHANS	2.09046	fit	-0.701251
sc2006066	LAPOILE	-0.466292	fit	0.0981179
sc2006066	LAPOILE	1.13367	fit	0.426061
sc2006067	GREY	-0.873292	fit	-0.379247
sc2006067	GREY	-0.711415	fit	-0.389304
sc2006067	GREY	-0.541326	fit	-0.481117
sc2006067	GREY	-0.134642	fit	0.221627
sc2006069	GREY	-0.873292	fit	0.339948
sc2006069	GREY	-0.711415	fit	0.30198
sc2006069	GREY	-0.58677	fit	0.0322892
sc2006069	GREY	-0.541326	fit	0.124669
sc2006069	GREY	-0.286185	fit	-0.138161
sc2006069	GREY	-0.134642	fit	0.161868
sc2006071	LAPOILE	-0.466292	fit	0.0421443
sc2006071	LAPOILE	1.13367	fit	-0.251414
sc2006072	BUCHANS	-0.884065	fit	-0.241426
sc2006072	BUCHANS	-0.742491	fit	-0.740972
sc2006072	BUCHANS	-0.733626	fit	-0.461595
sc2006072	BUCHANS	-0.700774	fit	-0.428657
sc2006072	BUCHANS	-0.436651	fit	-0.589864
sc2006072	BUCHANS	0.061791	fit	-0.617473
sc2006072	BUCHANS	0.262704	fit	-0.807433
sc2006072	BUCHANS	1.27313	fit	-0.5212
sc2006072	BUCHANS	1.49749	fit	-0.929822
sc2006072	BUCHANS	2.09046	fit	-0.854736
sc2006076	TOPSAILS	-0.425699	fit	0.0923796
sc2006076	TOPSAILS	-0.368839	fit	0.371709
sc2006076	TOPSAILS	-0.00349077	fit	0.225814
sc2006076	TOPSAILS	0.0747821	fit	0.16597
sc2006079	TOPSAILS	-0.425699	fit	0.252337
sc2006079	TOPSAILS	-0.368839	fit	0.444959
sc2006079	TOPSAILS	-0.346947	fit	-0.0176813
sc2006079	TOPSAILS	-0.199428	fit	-0.0211124
sc2006079	TOPSAILS	-0.00349077	fit	0.242285
sc2006079	TOPSAILS	0.0747821	fit	0.282779
sc2006080	TOPSAILS	-0.425699	fit	0.647122
sc2006080	TOPSAILS	-0.368839	fit	0.647712
sc2006080	TOPSAILS	-0.307954	fit	0.444907
sc2006080	TOPSAILS	-0.244902	fit	0.517973
sc2006080	TOPSAILS	-0.00349077	fit	0.711965
sc2006080	TOPSAILS	0.0747821	fit	0.709401
sc2006082	TOPSAILS	-0.425699	fit	0.0326565
sc2006082	TOPSAILS	-0.368839	fit	-0.0945352
sc2006082	TOPSAILS	-0.307954	fit	-0.300602
sc2006082	TOPSAILS	-0.244902	fit	-0.278355
sc2006082	TOPSAILS	-0.00349077	fit	-0.07205
sc2006082	TOPSAILS	0.0747821	fit	0.0622233
sc2006085	TOPSAILS	-0.425699	fit	0.00120993
sc2006085	TOPSAILS	-0.368839	fit	0.353018
sc2006085	TOPSAILS	-0.346947	fit	-0.0521184
sc2006085	TOPSAILS	-0.337153	fit	0.0215975
sc2006085	TOPSAILS	-0.307954	fit	-0.197584
sc2006085	TOPSAILS	-0.244902	fit	-0.115068
sc2006085	TOPSAILS	-0.199428	fit	-0.106394
sc2006085	TOPSAILS	-0.00349077	fit	0.0179092
sc2006085	TOPSAILS	0.0747821	fit	0.144635
sc2006085	TOPSAILS	0.321834	fit	-0.253185
sc2006085	TOPSAILS	1.21747	fit	-0.236983
sc2006085	TOPSAILS	3.1676	fit	-0.691305
sc2006086	BUCHANS	-0.884065	fit	0.509631
sc2006086	BUCHANS	-0.700774	fit	0.357414
sc2006086	BUCHANS	1.27313	fit	0.145906
sc2006086	BUCHANS	2.09046	fit	-0.0740351
sc2007002	TOPSAILS	-0.368839	fit	0.313543
sc2007002	TOPSAILS	0.0747821	fit	0.215843
sc2007004	TOPSAILS	-0.425699	fit	0.188552
sc2007004	TOPSAILS	-0.368839	fit	0.139293
sc2007004	TOPSAILS	-0.00349077	fit	0.221686
sc2007004	TOPSAILS	0.0747821	fit	0.219004
sc2007006	POTHILL	-0.884419	fit	-1.24035
sc2007006	POTHILL	0.184343	fit	-1.37029
sc2007006	POTHILL	0.438117	fit	-1.38334
sc2007006	POTHILL	0.533939	fit	-1.13285
sc2007007	POTHILL	-0.884419	fit	-0.996311
sc2007007	POTHILL	0.184343	fit	-1.125
sc2007007	POTHILL	0.438117	fit	-1.13038
sc2007007	POTHILL	0.533939	fit	-0.887149
sc2007010	TOPSAILS	-0.425699	fit	0.588609
sc2007010	TOPSAILS	-0.368839	fit	0.361308
sc2007010	TOPSAILS	-0.346947	fit	0.381945
sc2007010	TOPSAILS	-0.337153	fit	0.245733
sc2007010	TOPSAILS	-0.307954	fit	0.129453
sc2007010	TOPSAILS	-0.244902	fit	0.32668
sc2007010	TOPSAILS	-0.199428	fit	0.132405
sc2007010	TOPSAILS	-0.00349077	fit	0.373842
sc2007010	TOPSAILS	0.0747821	fit	0.47936
sc2007010	TOPSAILS	1.21747	fit	-0.00373828
sc2007012	TOPSAILS	-0.368839	fit	-0.00122931
sc2007012	TOPSAILS	0.0747821	fit	0.045926
sc2007014	POTHILL	-0.884419	fit	0.124043
sc2007014	POTHILL	-0.772644	fit	-0.44633
sc2007014	POTHILL	-0.63309	fit	-0.625249
sc2007014	POTHILL	0.104789	fit	-0.739184
sc2007014	POTHILL	0.142615	fit	-0.56216
sc2007014	POTHILL	0.184343	fit	-0.540033
sc2007014	POTHILL	0.438117	fit	-0.601405
sc2007014	POTHILL	0.533939	fit	-0.510047
sc2007016	POTHILL	-0.884419	fit	-0.0758839
sc2007016	POTHILL	-0.63309	fit	-0.550556
sc2007016	POTHILL	-0.521286	fit	-0.618258
sc2007016	POTHILL	0.104789	fit	-0.744518
sc2007016	POTHILL	0.154186	fit	-0.680235
sc2007016	POTHILL	0.184343	fit	-0.545381
sc2007016	POTHILL	0.438117	fit	-0.606797
sc2007016	POTHILL	0.533939	fit	-0.567032
sc2007018	POTHILL	-0.884419	fit	0.318298
sc2007018	POTHILL	-0.63309	fit	-0.0278003
sc2007018	POTHILL	-0.521286	fit	-0.0679974
sc2007018	POTHILL	0.104789	fit	-0.0852276
sc2007018	POTHILL	0.154186	fit	-0.239564
sc2007018	POTHILL	0.184343	fit	0.114568
sc2007018	POTHILL	0.438117	fit	0.0552536
sc2007018	POTHILL	0.533939	fit	0.00327608
sc2007020	POTHILL	-0.884419	fit	-0.343912
sc2007020	POTHILL	-0.772644	fit	-0.894584
sc2007020	POTHILL	-0.63309	fit	-1.0453
sc2007020	POTHILL	-0.521286	fit	-1.16663
sc2007020	POTHILL	0.104789	fit	-1.19268
sc2007020	POTHILL	0.142615	fit	-1.11789
sc2007020	POTHILL	0.154186	fit	-1.20808
sc2007020	POTHILL	0.184343	fit	-0.994009
sc2007020	POTHILL	0.438117	fit	-1.04968
sc2007020	POTHILL	0.533939	fit	-0.986973
sc2007028	GREY	-0.873292	fit	0.132971
sc2007028	GREY	-0.711415	fit	0.123793
sc2007028	GREY	-0.58677	fit	-0.109971
sc2007028	GREY	-0.541326	fit	0.303662
sc2007028	GREY	-0.286185	fit	0.118512
sc2007028	GREY	-0.134642	fit	0.688016
sc2007028	GREY	0.0569769	fit	-0.303045
sc2007028	GREY	0.364494	fit	-0.268375
sc2007032	GREY	-0.873292	fit	-0.0244917
sc2007032	GREY	-0.711415	fit	-0.0335705
sc2007032	GREY	-0.58677	fit	-0.267259
sc2007032	GREY	-0.541326	fit	1.23188
sc2007032	GREY	-0.286185	fit	-0.191267
sc2007032	GREY	-0.134642	fit	-0.040979
sc2007032	GREY	0.0569769	fit	-0.459938
sc2007032	GREY	0.364494	fit	-0.436392
sc2007032	GREY	0.445932	fit	-0.310798
sc2007032	GREY	0.768871	fit	-0.352109
sc2007032	GREY	1.03349	fit	-0.450577
sc2007032	GREY	2.74748	fit	-0.801512
sc2007034	POTHILL	-0.884419	fit	0.205665
sc2007034	POTHILL	-0.772644	fit	-0.0292917
sc2007034	POTHILL	-0.63309	fit	0.167471
sc2007034	POTHILL	-0.521286	fit	-0.29881
sc2007034	POTHILL	0.104789	fit	-0.318551
sc2007034	POTHILL	0.142615	fit	-0.24338
sc2007034	POTHILL	0.154186	fit	-0.444192
sc2007034	POTHILL	0.184343	fit	-0.119075
sc2007034	POTHILL	0.438117	fit	-0.179407
sc2007034	POTHILL	0.533939	fit	-0.0107499
sc2007036	BUCHANS	-0.884065	fit	0.127703
sc2007036	BUCHANS	-0.811629	fit	0.0267981
sc2007036	BUCHANS	-0.742491	fit	-0.327447
sc2007036	BUCHANS	-0.700774	fit	1.30823
sc2007036	BUCHANS	-0.259581	fit	-0.233249
sc2007036	BUCHANS	0.262704	fit	-0.437743
sc2007036	BUCHANS	1.27313	fit	-0.144692
sc2007036	BUCHANS	2.09046	fit	-0.389201
sc2007038	GREY	-0.873292	fit	-1.30955
sc2007038	GREY	-0.711415	fit	-1.32104
sc2007038	GREY	-0.58677	fit	-1.55658
sc2007038	GREY	-0.541326	fit	-1.27867
sc2007038	GREY	-0.286185	fit	-1.62333
sc2007038	GREY	-0.134642	fit	-0.999229
sc2007038	GREY	0.0569769	fit	-1.75885
sc2007038	GREY	0.364494	fit	-1.78431
sc2007038	GREY	0.445932	fit	-1.55319
sc2007038	GREY	0.768871	fit	-1.64713
sc2007038	GREY	1.03349	fit	-1.76404
sc2007038	GREY	2.74748	fit	-2.1405
sc2007041	GREY	-0.873292	fit	-0.308454
sc2007041	GREY	-0.711415	fit	-0.3184
sc2007041	GREY	-0.58677	fit	-0.552755
sc2007041	GREY	-0.541326	fit	-0.410096
sc2007041	GREY	-0.286185	fit	-0.667138
sc2007041	GREY	-0.134642	fit	-0.409944
sc2007041	GREY	0.0569769	fit	-0.748881
sc2007041	GREY	0.364494	fit	-0.813952
sc2007041	GREY	0.445932	fit	-0.650843
sc2007041	GREY	0.768871	fit	-0.630365
sc2007044	POTHILL	-0.884419	fit	0.287256
sc2007044	POTHILL	-0.772644	fit	-0.0808568
sc2007044	POTHILL	-0.63309	fit	-0.361405
sc2007044	POTHILL	-0.521286	fit	-0.282005
sc2007044	POTHILL	0.104789	fit	-0.376826
sc2007044	POTHILL	0.142615	fit	-0.323815
sc2007044	POTHILL	0.154186	fit	-0.499813
sc2007044	POTHILL	0.184343	fit	-0.221111
sc2007044	POTHILL	0.438117	fit	-0.281515
sc2007044	POTHILL	0.533939	fit	-0.363472
sc2007046	POTHILL	-0.884419	fit	-0.470647
sc2007046	POTHILL	-0.772644	fit	-0.981815
sc2007046	POTHILL	-0.63309	fit	-1.17629
sc2007046	POTHILL	-0.521286	fit	-1.15061
sc2007046	POTHILL	0.104789	fit	-1.28199
sc2007046	POTHILL	0.142615	fit	-1.01118
sc2007046	POTHILL	0.154186	fit	-1.35759
sc2007046	POTHILL	0.184343	fit	-1.04722
sc2007046	POTHILL	0.438117	fit	-1.11812
sc2007046	POTHILL	0.533939	fit	-1.14165
sc2007048	POTHILL	-0.884419	fit	-0.413249
sc2007048	POTHILL	-0.63309	fit	-0.753252
sc2007048	POTHILL	0.104789	fit	-0.820904
sc2007048	POTHILL	0.184343	fit	-0.629299
sc2007048	POTHILL	0.438117	fit	-0.669645
sc2007048	POTHILL	0.533939	fit	-0.663464
sc2007049	TOPSAILS	-0.368839	fit	0.191155
sc2007049	TOPSAILS	0.0747821	fit	0.0548792
sc2007051	TOPSAILS	-0.425699	fit	0.3589
sc2007051	TOPSAILS	-0.368839	fit	0.555278
sc2007051	TOPSAILS	-0.346947	fit	0.187959
sc2007051	TOPSAILS	-0.307954	fit	0.110994
sc2007051	TOPSAILS	-0.244902	fit	-0.0585533
sc2007051	TOPSAILS	-0.199428	fit	-0.0929686
sc2007051	TOPSAILS	-0.00349077	fit	0.105319
sc2007051	TOPSAILS	0.0747821	fit	0.267898
sc2007054	TOPSAILS	-0.425699	fit	-0.0902311
sc2007054	TOPSAILS	-0.368839	fit	0.0835289
sc2007054	TOPSAILS	-0.346947	fit	-0.288404
sc2007054	TOPSAILS	-0.337153	fit	-0.179412
sc2007054	TOPSAILS	-0.307954	fit	-0.393356
sc2007054	TOPSAILS	-0.244902	fit	-0.35674
sc2007054	TOPSAILS	-0.199428	fit	-0.45619
sc2007054	TOPSAILS	-0.00349077	fit	-0.193923
sc2007054	TOPSAILS	0.0747821	fit	-0.225953
sc2007054	TOPSAILS	1.21747	fit	-0.478796
sc2007055	LAPOILE	-1.41558	fit	0.662615
sc2007055	LAPOILE	-1.30279	fit	0.605413
sc2007055	LAPOILE	-0.966431	fit	0.906009
sc2007055	LAPOILE	-0.466292	fit	0.746756
sc2007055	LAPOILE	-0.306451	fit	0.624523
sc2007055	LAPOILE	-0.294906	fit	0.363355
sc2007055	LAPOILE	-0.131366	fit	0.678837
sc2007055	LAPOILE	0.397463	fit	0.536272
sc2007055	LAPOILE	0.433215	fit	0.267988
sc2007055	LAPOILE	1.13367	fit	0.351885
sc2007055	LAPOILE	1.82357	fit	0.230798
sc2007055	LAPOILE	2.46336	fit	0.142021
sc2007058	BUCHANS	-0.884065	fit	0.50502
sc2007058	BUCHANS	-0.811629	fit	0.156809
sc2007058	BUCHANS	-0.742491	fit	0.154554
sc2007058	BUCHANS	-0.700774	fit	0.386065
sc2007058	BUCHANS	-0.259581	fit	0.320715
sc2007058	BUCHANS	0.262704	fit	-0.04071
sc2007058	BUCHANS	1.27313	fit	0.0987845
sc2007058	BUCHANS	2.09046	fit	0.0503445
sc2007062	LAPOILE	-1.41558	fit	0.697238
sc2007062	LAPOILE	-1.30279	fit	0.809759
sc2007062	LAPOILE	-0.306451	fit	0.576756
sc2007062	LAPOILE	-0.294906	fit	0.373536
sc2007062	LAPOILE	-0.131366	fit	0.602935
sc2007062	LAPOILE	0.433215	fit	0.497728
sc2007062	LAPOILE	1.82357	fit	0.307363
sc2007062	LAPOILE	2.46336	fit	0.327023
sc2007063	LAPOILE	-1.41558	fit	0.367196
sc2007063	LAPOILE	-1.30279	fit	0.395826
sc2007063	LAPOILE	-0.966431	fit	0.694252
sc2007063	LAPOILE	-0.466292	fit	0.516596
sc2007063	LAPOILE	-0.294906	fit	0.073903
sc2007063	LAPOILE	0.397463	fit	0.250174
sc2007063	LAPOILE	0.433215	fit	0.0312599
sc2007063	LAPOILE	1.13367	fit	0.103716
sc2007066	LAPOILE	-0.966431	fit	0.183484
sc2007066	LAPOILE	-0.466292	fit	0.277593
sc2007066	LAPOILE	0.397463	fit	-0.123634
sc2007066	LAPOILE	1.13367	fit	0.543173
sc2007067	LAPOILE	-1.41558	fit	0.86053
sc2007067	LAPOILE	-1.30279	fit	0.983756
sc2007067	LAPOILE	-0.966431	fit	1.16158
sc2007067	LAPOILE	-0.466292	fit	1.01715
sc2007067	LAPOILE	-0.306451	fit	0.723103
sc2007067	LAPOILE	-0.294906	fit	0.597784
sc2007067	LAPOILE	-0.131366	fit	0.757034
sc2007067	LAPOILE	0.397463	fit	0.729038
sc2007067	LAPOILE	0.433215	fit	0.510407
sc2007067	LAPOILE	1.13367	fit	0.810522
sc2007067	LAPOILE	1.82357	fit	0.495657
sc2007067	LAPOILE	2.46336	fit	0.443487
sc2007068	LAPOILE	-0.466292	fit	0.497173
sc2007068	LAPOILE	1.13367	fit	0.572606
sc2007073	LAPOILE	-1.41558	fit	0.852413
sc2007073	LAPOILE	-1.30279	fit	0.866319
sc2007073	LAPOILE	-0.966431	fit	1.14384
sc2007073	LAPOILE	-0.466292	fit	0.924883
sc2007073	LAPOILE	-0.294906	fit	0.439873
sc2007073	LAPOILE	0.397463	fit	0.675538
sc2007073	LAPOILE	0.433215	fit	0.554386
sc2007073	LAPOILE	1.13367	fit	0.657334
sc2007074	LAPOILE	-1.41558	fit	0.635977
sc2007074	LAPOILE	-1.30279	fit	0.902845
sc2007074	LAPOILE	-0.966431	fit	0.958373
sc2007074	LAPOILE	-0.466292	fit	0.769384
sc2007074	LAPOILE	-0.306451	fit	0.697431
sc2007074	LAPOILE	-0.294906	fit	0.537345
sc2007074	LAPOILE	-0.131366	fit	0.643657
sc2007074	LAPOILE	0.397463	fit	0.601128
sc2007074	LAPOILE	0.433215	fit	0.405485
sc2007074	LAPOILE	1.13367	fit	0.447082
sc2007074	LAPOILE	1.82357	fit	0.279263
sc2007074	LAPOILE	2.46336	fit	0.254397
sc2007077	LAPOILE	-0.966431	fit	0.823225
sc2007077	LAPOILE	-0.466292	fit	0.820298
sc2007077	LAPOILE	0.397463	fit	0.548226
sc2007077	LAPOILE	1.13367	fit	0.318128
sc2007079	LAPOILE	-1.41558	fit	0.844462
sc2007079	LAPOILE	-1.30279	fit	0.902133
sc2007079	LAPOILE	-0.966431	fit	1.02104
sc2007079	LAPOILE	-0.466292	fit	0.975477
sc2007079	LAPOILE	-0.294906	fit	0.440026
sc2007079	LAPOILE	0.397463	fit	0.58304
sc2007079	LAPOILE	0.433215	fit	0.557759
sc2007079	LAPOILE	1.13367	fit	0.688395
sc2007082	LAPOILE	-0.466292	fit	0.408747
sc2007082	LAPOILE	1.13367	fit	0.0299782
sc2007085	LAPOILE	-1.41558	fit	0.275409
sc2007085	LAPOILE	-1.30279	fit	0.379522
sc2007085	LAPOILE	-0.966431	fit	0.561255
sc2007085	LAPOILE	-0.466292	fit	0.606349
sc2007085	LAPOILE	-0.294906	fit	0.0822288
sc2007085	LAPOILE	0.397463	fit	0.163984
sc2007085	LAPOILE	0.433215	fit	0.119835
sc2007085	LAPOILE	1.13367	fit	0.0423219
sc2007086	LAPOILE	-1.41558	fit	0.455781
sc2007086	LAPOILE	-1.30279	fit	0.37504
sc2007086	LAPOILE	-0.966431	fit	0.542138
sc2007086	LAPOILE	-0.466292	fit	0.470741
sc2007086	LAPOILE	-0.294906	fit	0.0201188
sc2007086	LAPOILE	0.397463	fit	0.173713
sc2007086	LAPOILE	0.433215	fit	0.233236
sc2007086	LAPOILE	1.13367	fit	0.659381
sc2007090	GREY	-0.873292	fit	0.0529739
sc2007090	GREY	-0.711415	fit	0.0438101
sc2007090	GREY	-0.58677	fit	-0.189944
sc2007090	GREY	-0.541326	fit	-0.0399778
sc2007090	GREY	-0.286185	fit	-0.14174
sc2007090	GREY	-0.134642	fit	-0.124776
sc2007090	GREY	0.0569769	fit	-0.382961
sc2007090	GREY	0.364494	fit	-0.497065
sc2007092	LAPOILE	-0.466292	fit	0.630065
sc2007092	LAPOILE	1.13367	fit	0.483963
sc2007094	TOPSAILS	0.0747821	fit	0.128174
sc2007096	TOPSAILS	-0.425699	fit	-0.0523634
sc2007096	TOPSAILS	-0.368839	fit	-0.0589146
sc2007096	TOPSAILS	-0.346947	fit	-0.290954
sc2007096	TOPSAILS	-0.337153	fit	-0.137141
sc2007096	TOPSAILS	-0.307954	fit	-0.0830318
sc2007096	TOPSAILS	-0.244902	fit	-0.227722
sc2007096	TOPSAILS	-0.199428	fit	-0.239981
sc2007096	TOPSAILS	-0.00349077	fit	-0.0433833
sc2007096	TOPSAILS	0.0747821	fit	-0.0825751
sc2007096	TOPSAILS	1.21747	fit	-0.350106
sc2007100	BUCHANS	-0.884065	fit	0.46531
sc2007100	BUCHANS	-0.700774	fit	0.388983
sc2007100	BUCHANS	1.27313	fit	0.144508
sc2007100	BUCHANS	2.09046	fit	0.351758
sc2009001	LAPOILE	-1.41558	fit	0.845431
sc2009001	LAPOILE	-1.30279	fit	0.889125
sc2009001	LAPOILE	-0.306451	fit	0.663926
sc2009001	LAPOILE	-0.294906	fit	0.763265
sc2009001	LAPOILE	-0.131366	fit	0.789773
sc2009001	LAPOILE	0.433215	fit	0.535509
sc2009001	LAPOILE	1.82357	fit	0.399585
sc2009001	LAPOILE	2.46336	fit	0.368524
sc2009002	TOPSAILS	-0.346947	fit	-0.347574
sc2009002	TOPSAILS	-0.307954	fit	-0.203215
sc2009002	TOPSAILS	-0.244902	fit	-0.43765
sc2009002	TOPSAILS	-0.199428	fit	-0.428231
sc2009003	TOPSAILS	-0.307954	fit	-0.0831709
sc2009003	TOPSAILS	-0.244902	fit	-0.0103086
sc2009004	TOPSAILS	-0.346947	fit	-0.28341
sc2009004	TOPSAILS	-0.307954	fit	-0.205956
sc2009004	TOPSAILS	-0.244902	fit	-0.154752
sc2009004	TOPSAILS	-0.199428	fit	-0.246836
sc2009005	TOPSAILS	-0.346947	fit	0.16284
sc2009005	TOPSAILS	-0.337153	fit	0.294975
sc2009005	TOPSAILS	-0.307954	fit	0.305641
sc2009005	TOPSAILS	-0.244902	fit	0.219689
sc2009005	TOPSAILS	-0.199428	fit	0.106245
sc2009005	TOPSAILS	1.21747	fit	0.096681
sc2009006	LAPOILE	-1.41558	fit	0.582364
sc2009006	LAPOILE	-1.30279	fit	0.734031
sc2009006	LAPOILE	-0.294906	fit	0.443645
sc2009006	LAPOILE	0.433215	fit	0.338861
sc2009007	BUCHANS	-0.811629	fit	-0.146413
sc2009007	BUCHANS	-0.742491	fit	-0.24228
sc2009007	BUCHANS	-0.733626	fit	-0.0698716
sc2009007	BUCHANS	-0.436651	fit	-0.0660744
sc2009007	BUCHANS	-0.259581	fit	-0.170181
sc2009007	BUCHANS	0.061791	fit	-0.0880093
sc2009007	BUCHANS	0.262704	fit	-0.349676
sc2009007	BUCHANS	1.49749	fit	-0.384014
sc2009008	BUCHANS	-0.811629	fit	0.295646
sc2009008	BUCHANS	-0.259581	fit	0.17626
sc2009010	BUCHANS	-0.811629	fit	0.534046
sc2009010	BUCHANS	-0.742491	fit	0.251817
sc2009010	BUCHANS	-0.733626	fit	0.509716
sc2009010	BUCHANS	-0.436651	fit	0.400169
sc2009010	BUCHANS	-0.259581	fit	0.485424
sc2009010	BUCHANS	0.061791	fit	0.387025
sc2009010	BUCHANS	0.262704	fit	0.212755
sc2009010	BUCHANS	1.49749	fit	0.299499
sc2009011	TOPSAILS	-0.346947	fit	0.431235
sc2009011	TOPSAILS	-0.337153	fit	0.515899
sc2009011	TOPSAILS	-0.307954	fit	0.600703
sc2009011	TOPSAILS	-0.244902	fit	0.57171
sc2009011	TOPSAILS	-0.199428	fit	0.500511
sc2009011	TOPSAILS	0.321834	fit	0.430441
sc2009011	TOPSAILS	1.21747	fit	0.290112
sc2009011	TOPSAILS	3.1676	fit	-0.0958647
sc2009012	TOPSAILS	-0.346947	fit	0.167912
sc2009012	TOPSAILS	-0.337153	fit	0.408505
sc2009012	TOPSAILS	-0.307954	fit	0.541377
sc2009012	TOPSAILS	-0.244902	fit	0.369398
sc2009012	TOPSAILS	-0.199428	fit	0.416588
sc2009012	TOPSAILS	0.321834	fit	0.222763
sc2009012	TOPSAILS	1.21747	fit	0.268279
sc2009012	TOPSAILS	3.1676	fit	-0.190962
sc2010006	TOPSAILS	-0.346947	fit	-0.699472
sc2010006	TOPSAILS	-0.199428	fit	-0.663631

## Sheet: Figure 2
IntCent	IntCent.lower	IntCent.upper	ID	IntPSi	IntPSi.lower	IntPSi.upper	IntSurv	IntSurv.lower	IntSurv.upper	PlastCent	PlastCent.lower	PlastCent.upper	PlastPSi	PlastPSi.lower	PlastPSi.upper
0.156135	-0.204755	0.496542	mr2009a01	0.0630535	-0.488823	0.586993	40.3771	-108.536	219.432	-0.0474926	-0.236219	0.117917	-0.00992301	-0.156933	0.114527
0.0889407	-0.148399	0.353125	mr2009a02	0.11124	-0.289349	0.497817	-4.37172	-93.5686	86.5537	-0.0243972	-0.161998	0.119737	-0.00908818	-0.126692	0.0962499
-0.198014	-0.443719	0.0389347	mr2009a03	-0.00697737	-0.395966	0.354661	-70.1188	-166.433	2.22949	0.0530474	-0.090185	0.208136	0.00901588	-0.107877	0.136971
0.352662	0.0445409	0.676901	mr2009a04	0.267597	-0.212046	0.743553	63.1937	-67.4792	223.839	-0.129372	-0.352401	0.0274766	-0.0212748	-0.201104	0.102501
0.0456179	-0.196728	0.276585	mr2009a06	-0.0798327	-0.447858	0.296286	18.642	-66.1649	108.739	-0.0176701	-0.15894	0.119479	-0.0178136	-0.146124	0.0823009
-0.122044	-0.362358	0.14545	mr2009a07	-0.307528	-0.699217	0.103934	4.005	-89.9343	103.653	0.0384276	-0.114203	0.188262	0.00333372	-0.121673	0.120405
0.184138	-0.0701469	0.451668	mr2009a08	0.0379675	-0.372199	0.443941	-53.9527	-161.026	29.9989	-0.0430996	-0.208969	0.0960101	0.00106624	-0.126333	0.119352
0.211566	-0.0329542	0.459039	mr2009a09	0.177777	-0.198767	0.548276	19.7027	-66.7036	118.536	-0.0778406	-0.242015	0.0626369	-0.00206745	-0.128874	0.118754
0.1369	-0.126607	0.429612	mr2009a10	0.125709	-0.299884	0.551237	-10.4326	-102.761	90.9358	-0.0479293	-0.210504	0.108917	-0.0109408	-0.146185	0.110257
0.135741	-0.127132	0.431084	mr2009a11	-0.108418	-0.5163	0.324384	89.5121	-30.2063	252.799	-0.0196103	-0.182974	0.131037	-0.000797062	-0.117181	0.132796
-0.158894	-0.510498	0.201828	mr2009a13	-0.0859097	-0.657628	0.545034	24.1783	-143.185	205.343	0.0579229	-0.121534	0.251167	0.00612591	-0.126176	0.154287
-0.233031	-0.514062	0.0491945	mr2009a14	-0.153006	-0.556241	0.28926	-18.6006	-126.151	66.6313	0.0878787	-0.0542345	0.267986	0.0145804	-0.103657	0.157612
-0.210522	-0.531943	0.0914359	mr2009a15	-0.0548816	-0.522994	0.41077	-46.3094	-160.506	69.722	0.0765641	-0.0728985	0.265882	0.0216857	-0.0839192	0.186469
0.0613993	-0.210133	0.33798	mr2009a16	-0.0488808	-0.464462	0.400827	85.877	-28.8572	247.62	0.0135855	-0.132528	0.17867	-0.0101223	-0.14316	0.106046
-0.0909604	-0.387591	0.200216	mr2009a17	-0.052432	-0.497544	0.41333	-45.5521	-159.041	70.1523	0.0208903	-0.126451	0.181296	0.0140657	-0.102075	0.148767
0.145362	-0.0971298	0.404803	mr2009a18	0.196173	-0.204839	0.595235	-6.18023	-98.0039	88.0616	-0.0564255	-0.217056	0.0813097	-0.0180664	-0.154559	0.0895744
0.00780814	-0.296041	0.267325	mr2009a21	0.0908426	-0.38004	0.517889	-35.1447	-141.294	61.9812	-0.00549288	-0.167649	0.154948	-0.00374609	-0.125157	0.109666
-0.227229	-0.513023	0.0498639	mr2009a24	-0.178853	-0.612385	0.242337	83.33	-35.6277	239.015	0.0774918	-0.0624875	0.266568	0.0182782	-0.104117	0.157223
0.156251	-0.0890557	0.392258	mr2009a25	0.166834	-0.193343	0.551078	-29.9805	-118.837	51.1794	-0.0631406	-0.220758	0.0645602	-0.0182107	-0.149486	0.0866683
-0.250127	-0.566519	0.0536378	mr2009a26	-0.185726	-0.653204	0.290493	68.9878	-66.0424	223.851	0.0966862	-0.0631938	0.287637	0.0206278	-0.115449	0.165628
0.0945276	-0.208107	0.392686	mr2009a27	0.126178	-0.339728	0.590244	-47.7255	-165.66	54.549	-0.0302293	-0.202357	0.119489	-0.0158366	-0.153058	0.0907367
-0.190299	-0.495452	0.101442	mr2009a28	-0.123712	-0.612366	0.30932	-36.4961	-152.07	65.926	0.0640495	-0.0907597	0.246777	0.00933323	-0.134797	0.14279
-0.0939519	-0.438902	0.257217	mr2009a29	-0.0937488	-0.651104	0.411001	54.6005	-83.9383	225.999	0.0408374	-0.125096	0.252835	0.00377279	-0.135599	0.144916
0.122897	-0.152244	0.413479	mr2009a30	0.135044	-0.307353	0.544008	-16.2061	-125.971	78.2968	-0.0467177	-0.213645	0.094562	-0.0101145	-0.127309	0.119115
-0.238269	-0.519522	0.0145501	mr2009a31	-0.278484	-0.687968	0.114256	103.472	-19.3464	248.254	0.0846526	-0.0662678	0.270661	0.0123124	-0.127514	0.151619
0.388747	0.0702749	0.749992	mr2010a01	0.236195	-0.239123	0.73787	68.6458	-62.1527	225.657	-0.105851	-0.319851	0.0688124	-0.0282741	-0.203421	0.125072
-0.111057	-0.455971	0.230829	mr2010a03	-0.0368367	-0.581153	0.471751	49.2914	-85.537	219.111	0.040675	-0.14129	0.230087	0.00317988	-0.143862	0.132232
-0.164892	-0.450939	0.101505	mr2011a01	-0.109061	-0.553307	0.316334	90.443	-30.3199	235.689	0.0538616	-0.0969272	0.230834	0.00661129	-0.124088	0.146297
-0.0878802	-0.414598	0.206956	mr2011a02	-0.0849275	-0.552704	0.377026	-45.0014	-163.756	67.7904	0.0182328	-0.15263	0.189868	0.00414611	-0.117874	0.130888
0.119567	-0.227106	0.477904	mr2011a03	0.176657	-0.409129	0.733988	-75.7155	-250.163	77.4338	-0.0513209	-0.256274	0.120559	-0.00517812	-0.155485	0.129976
-0.203636	-0.487556	0.0835636	mr2011a04	-0.168751	-0.592638	0.278574	-71.6249	-183.592	29.4017	0.0528947	-0.114499	0.22192	0.0200967	-0.119265	0.157167
0.0449132	-0.312375	0.391608	mr2011a05	0.0571634	-0.516268	0.645956	-70.4174	-243.845	76.7371	-0.0254956	-0.211591	0.162488	0.00102786	-0.120998	0.143327
0.0460543	-0.291768	0.410468	mr2011a06	0.109198	-0.456154	0.69711	-76.2964	-247.004	80.4898	-0.0253938	-0.224264	0.144561	-0.00160638	-0.139795	0.132357
-0.00520292	-0.370941	0.323747	mr2012a01	-0.0343993	-0.615668	0.462565	-79.1113	-248.25	55.5325	-0.00995683	-0.201851	0.174067	0.00592695	-0.138268	0.134579
0.0411471	-0.322044	0.381622	mr2012a02	-0.0316985	-0.56097	0.476213	66.4051	-65.8782	235.422	-0.00674362	-0.196709	0.173013	0.00212423	-0.134424	0.140195
0.0731276	-0.270694	0.446852	mr2012a03	0.0570723	-0.492636	0.583971	61.619	-76.2526	230.336	-0.0248711	-0.230662	0.142939	-0.0101601	-0.136622	0.129015
8.40096811115646e-05	-0.333141	0.373238	mr2012a04	0.115361	-0.402163	0.663541	-89.5007	-268.141	41.797	-0.0195615	-0.201349	0.162475	0.00125431	-0.140943	0.138453
0.148712	-0.199451	0.510758	mr2012a05	0.128706	-0.395208	0.676383	60.3855	-70.7294	231.743	-0.0407089	-0.220962	0.151625	-0.00643734	-0.148276	0.138233
-0.0522573	-0.394139	0.313377	mr2012a06	0.0430527	-0.468976	0.579243	-85.0425	-255.885	51.9456	0.00493341	-0.172229	0.200085	0.000501627	-0.130316	0.136633
-0.133722	-0.510346	0.217447	mr2013a15	-0.200538	-0.82451	0.35279	-47.7854	-219.906	105.332	0.0427245	-0.128909	0.242293	0.0170769	-0.10917	0.178112
0.112776	-0.226312	0.459644	sc2006001	0.42452	-0.0586119	0.939949	-18.5261	-130.468	96.763	-0.0643426	-0.275523	0.114667	-0.0181838	-0.19268	0.0960997
0.0564847	-0.223612	0.33939	sc2006002	0.10175	-0.298569	0.527529	38.7984	-54.3686	142.105	-0.00472458	-0.172622	0.163773	-0.000294958	-0.127037	0.11937
-0.100454	-0.395158	0.187271	sc2006004	-0.258778	-0.690585	0.169923	-130.969	-284.282	-10.1448	0.031195	-0.152493	0.223264	0.0107056	-0.13484	0.160194
0.00808383	-0.251448	0.270494	sc2006007	0.164269	-0.247458	0.574679	-59.9468	-168.085	37.7601	-0.017453	-0.176631	0.131247	0.00634432	-0.112407	0.13425
0.172063	-0.125901	0.486868	sc2006008	0.14298	-0.30343	0.632233	-3.73855	-121.922	104.898	-0.0567514	-0.233021	0.097993	-0.00770693	-0.154529	0.112718
-0.0434387	-0.339123	0.295606	sc2006010	-0.0563912	-0.526188	0.392026	-1.90251	-108.309	115.899	0.0238975	-0.143399	0.191767	0.00486785	-0.11342	0.137269
0.0257173	-0.250004	0.267447	sc2006011	0.333426	-0.047098	0.713571	-44.9264	-145.897	40.0673	-0.025648	-0.181767	0.124665	0.0067497	-0.113671	0.122738
-0.0391626	-0.318412	0.250204	sc2006015	-0.491876	-0.897885	-0.0667238	123.988	-2.62062	275.705	0.0412479	-0.12082	0.213476	0.0276966	-0.0996062	0.180974
0.109295	-0.161466	0.377839	sc2006016	0.151124	-0.245148	0.537007	36.4623	-54.5437	141.325	0.0206482	-0.132219	0.188553	0.00893886	-0.113501	0.13403
-0.0318319	-0.280201	0.240872	sc2006017	0.0502678	-0.320138	0.463156	107.16	-8.81186	255.001	0.0298421	-0.128881	0.20138	0.000972611	-0.131136	0.121928
-0.00626781	-0.29208	0.266053	sc2006018	0.0522691	-0.368923	0.448853	-88.3687	-203.813	3.45404	-0.0242691	-0.18916	0.132866	0.0067891	-0.103749	0.13488
0.0799338	-0.298371	0.434342	sc2006019	0.233834	-0.324735	0.746174	-102.377	-272.948	36.6473	-0.0401675	-0.228624	0.142081	0.000131015	-0.145979	0.135889
0.504083	0.215036	0.797076	sc2006022	0.417715	-0.00364505	0.843259	-40.1043	-136.554	49.6894	-0.162358	-0.414191	0.0244707	-0.0263938	-0.218943	0.132425
0.168259	-0.094914	0.447387	sc2006026	0.466758	0.0491191	0.899534	-45.2515	-154.6	36.5166	-0.0825447	-0.280352	0.0764979	-0.0179356	-0.163413	0.110557
0.131553	-0.170101	0.444322	sc2006028	0.0512797	-0.397189	0.540224	-1.02765	-115.875	115.426	-0.0403818	-0.214508	0.120826	-0.0104059	-0.142627	0.103283
-0.0447871	-0.308894	0.214261	sc2006036	-0.114864	-0.534904	0.254068	-28.863	-131.513	58.1325	0.011375	-0.147357	0.175494	0.0109888	-0.0999906	0.142959
0.0566789	-0.201547	0.309308	sc2006037	0.147525	-0.227548	0.54053	-42.6401	-135.126	45.0335	-0.0330928	-0.202372	0.101776	0.00517165	-0.0961808	0.122931
-0.235834	-0.509528	0.0250086	sc2006039	-0.124069	-0.527453	0.267165	33.889	-53.4997	130.979	0.0632632	-0.0881076	0.223217	0.0109923	-0.118687	0.141358
-0.172439	-0.487658	0.17521	sc2006040	0.0399561	-0.485762	0.496847	-35.2338	-155.257	73.2024	0.0300444	-0.149066	0.227559	0.00380774	-0.106454	0.154399
-0.0313828	-0.379396	0.330644	sc2006047	0.2048	-0.302871	0.740597	-86.9836	-260.218	46.521	-0.00794277	-0.195138	0.168312	-0.00210494	-0.13946	0.145781
-0.0970645	-0.357074	0.157127	sc2006051	-0.0690347	-0.464049	0.319888	15.0879	-79.8869	99.4619	0.0374634	-0.117716	0.204287	0.0114113	-0.0920144	0.147871
-0.236686	-0.501111	0.0344989	sc2006057	-0.295603	-0.690469	0.120065	14.8146	-75.7425	116.42	0.0761938	-0.0846535	0.262734	0.0132005	-0.110397	0.154046
-0.254527	-0.606804	0.11953	sc2006060	-0.393397	-1.00442	0.110758	69.0545	-77.7468	243.294	0.0936229	-0.0806066	0.314995	0.0189193	-0.102551	0.198973
-0.175183	-0.572076	0.16737	sc2006066	-0.333014	-0.870087	0.191197	78.9952	-65.5581	252.23	0.0938973	-0.086524	0.32419	0.0130163	-0.144176	0.163473
-0.0718914	-0.38531	0.223715	sc2006067	-0.136821	-0.612282	0.337839	3.08881	-98.4335	119.479	0.0369564	-0.12727	0.199862	0.00967075	-0.110216	0.145957
0.1505	-0.12735	0.435587	sc2006069	-0.00975681	-0.463347	0.443061	115.525	-7.52849	266.581	-0.0352306	-0.220133	0.121627	-0.0130405	-0.171157	0.108363
-0.271076	-0.663537	0.0671378	sc2006071	-0.328006	-0.883569	0.230769	-72.557	-234.134	67.5965	0.0809627	-0.0972051	0.299279	0.0174668	-0.11309	0.202606
-0.0301811	-0.29896	0.238123	sc2006072	-0.307837	-0.708266	0.0825339	39.6331	-58.5318	142.291	0.0478853	-0.101937	0.211535	-0.00270875	-0.125144	0.105436
0.079902	-0.247797	0.408814	sc2006076	-0.164111	-0.634903	0.35069	89.1297	-45.5296	248.186	0.00517171	-0.186281	0.192189	0.0029174	-0.141272	0.142512
-0.150876	-0.45296	0.130021	sc2006079	-0.0724819	-0.518124	0.350718	93.6235	-28.3208	235.9	0.0464635	-0.117353	0.244249	0.00220512	-0.132782	0.142931
0.269652	-0.0286447	0.564968	sc2006080	0.349555	-0.0964626	0.797971	-14.1267	-115.273	88.4565	-0.08586	-0.27619	0.0999413	-0.0170459	-0.176346	0.10776
-0.0668598	-0.366532	0.214866	sc2006082	-0.359384	-0.785672	0.10715	104.043	-20.719	262.355	0.0592683	-0.109309	0.262213	0.0108124	-0.121974	0.175951
0.137356	-0.119795	0.393424	sc2006085	0.0874246	-0.263189	0.462211	-41.214	-128.132	35.1071	-0.0554417	-0.210706	0.0692743	-0.0167194	-0.14786	0.0929516
0.00397427	-0.314173	0.323511	sc2006086	0.0519245	-0.423981	0.504297	-30.0116	-149.206	81.9501	-0.00538539	-0.172849	0.159623	-0.00514763	-0.120207	0.116191
-0.101222	-0.488868	0.265482	sc2007002	0.0399286	-0.504409	0.574524	-99.214	-268.385	35.6767	0.00950726	-0.181398	0.225221	0.00523289	-0.136751	0.147855
-0.0433292	-0.369261	0.285384	sc2007004	-0.105737	-0.591062	0.388072	82.1683	-50.8185	234.315	0.0271372	-0.13589	0.243082	0.0029013	-0.127674	0.138287
-0.170384	-0.516378	0.174299	sc2007006	-0.633456	-1.17313	-0.112556	9.8832	-109.725	130.705	0.0965093	-0.104763	0.308509	0.0323527	-0.108881	0.21269
-0.0648923	-0.411396	0.268979	sc2007007	-0.340744	-0.870056	0.121612	109.787	-30.2347	261.365	0.0569474	-0.129722	0.287549	0.00394651	-0.147817	0.150096
0.437747	0.136839	0.716196	sc2007010	0.311491	-0.097048	0.710404	-104.953	-218.069	-9.84297	-0.141659	-0.384637	0.0341394	-0.0184778	-0.206577	0.136456
-0.0642172	-0.42917	0.309198	sc2007012	-0.0568152	-0.602131	0.469633	-90.7456	-249.814	53.9583	0.010269	-0.183177	0.216664	0.00740624	-0.13096	0.149037
0.023499	-0.252242	0.29392	sc2007014	0.139889	-0.310428	0.530777	-66.6108	-180.609	29.631	-0.0397555	-0.222328	0.123652	-0.00559452	-0.142825	0.108215
0.0791761	-0.196754	0.363991	sc2007016	0.125055	-0.257375	0.544647	-13.2762	-112.12	78.2293	-0.0488628	-0.23284	0.113445	-0.00625979	-0.137691	0.0993806
-0.0142779	-0.295063	0.279252	sc2007018	0.360113	-0.0481712	0.817568	-16.8506	-116.034	82.4979	-0.0312434	-0.218287	0.13241	-0.00957698	-0.147102	0.114048
-0.0298843	-0.302603	0.232072	sc2007020	-0.196068	-0.572208	0.221311	58.7056	-30.1698	166.499	0.0106688	-0.151869	0.178692	0.00393463	-0.118239	0.134577
-0.00560162	-0.272479	0.262009	sc2007028	0.0789485	-0.320798	0.509621	44.1171	-56.2893	148.344	0.0106784	-0.15034	0.159194	-0.00561296	-0.130972	0.103703
0.0228497	-0.225095	0.271597	sc2007032	0.127137	-0.240664	0.511435	27.3584	-52.4059	121.31	-0.0113862	-0.161959	0.133161	-0.000703264	-0.112135	0.103475
0.0513614	-0.210072	0.3259	sc2007034	0.526894	0.116099	0.922823	-165.88	-324.117	-16.4169	-0.0753284	-0.283719	0.106027	-0.0138284	-0.180631	0.138065
0.279443	0.00396045	0.590633	sc2007036	0.219124	-0.197651	0.647289	-159.087	-315.5	-28.0931	-0.0655719	-0.2646	0.108594	-0.00362727	-0.151972	0.147986
-0.16819	-0.429538	0.0879505	sc2007038	-0.804013	-1.2229	-0.362009	43.642	-38.3956	148.395	0.106938	-0.0593309	0.289433	0.0264862	-0.111458	0.189201
-0.137803	-0.403307	0.112117	sc2007041	-0.239185	-0.623263	0.150467	17.1178	-72.3902	106.895	0.0595909	-0.095354	0.218163	0.012929	-0.100675	0.144581
0.243737	-0.0324344	0.516731	sc2007044	0.160499	-0.243204	0.579569	128.237	9.0526	273.952	-0.0870714	-0.294035	0.0912687	-0.0264086	-0.205183	0.108517
0.101846	-0.176171	0.373278	sc2007046	-0.0832908	-0.497296	0.296085	59.5195	-30.2672	168.632	-0.0303164	-0.21474	0.119137	-0.0112273	-0.14246	0.105325
-0.0218658	-0.324425	0.270128	sc2007048	0.0852927	-0.394575	0.502655	15.3527	-89.4533	121.122	-0.0056058	-0.172596	0.172638	-0.0118387	-0.14724	0.0966769
-0.119819	-0.481461	0.229951	sc2007049	-0.199819	-0.71468	0.34013	58.8466	-89.5987	215.222	0.0437738	-0.14493	0.253128	0.0101026	-0.137052	0.14272
0.0380077	-0.221081	0.318975	sc2007051	0.0525976	-0.339747	0.477156	-88.1038	-197.13	5.16453	-0.0202847	-0.186542	0.155464	0.00149393	-0.128015	0.124733
-0.258426	-0.51699	-0.00165637	sc2007054	-0.298872	-0.692194	0.0665628	32.4525	-54.421	134.203	0.0776116	-0.0844201	0.259919	0.0108495	-0.112156	0.154352
-0.00528371	-0.261638	0.230692	sc2007055	0.113314	-0.270212	0.480624	-22.4568	-106.998	62.6103	-0.0171768	-0.144163	0.0957318	0.00966891	-0.0952512	0.121656
0.0474767	-0.223891	0.341247	sc2007058	0.0721073	-0.330286	0.498557	100.302	-13.8401	251.706	-0.0239665	-0.198119	0.142367	-0.0162788	-0.172259	0.0904192
0.0552735	-0.214198	0.341008	sc2007062	0.109692	-0.294468	0.531646	30.3863	-69.197	133.549	0.00551893	-0.121877	0.135687	0.00536649	-0.100929	0.131199
-0.140726	-0.404099	0.112058	sc2007063	-0.158042	-0.565193	0.23926	36.0327	-61.7657	135.729	0.0419225	-0.0921752	0.196264	-0.00481541	-0.130641	0.109185
-0.0219636	-0.328722	0.314024	sc2007066	-0.337814	-0.849086	0.104877	109.625	-15.6131	290.797	0.0630182	-0.111884	0.264873	-0.000635785	-0.149079	0.144416
0.0480803	-0.198531	0.301929	sc2007067	0.276398	-0.090024	0.631463	-23.2262	-109.409	56.4058	-0.0280217	-0.155949	0.0911169	-0.00707207	-0.131771	0.0925424
-0.0405638	-0.412214	0.30457	sc2007068	-0.137764	-0.654215	0.388463	72.9714	-72.5444	246.529	0.0365685	-0.156416	0.233209	-0.0035683	-0.139591	0.133781
0.208914	-0.0463231	0.493448	sc2007073	0.376362	-0.0242681	0.800764	-153.562	-309.786	-18.9299	-0.107507	-0.297619	0.0496772	-0.020883	-0.189763	0.110036
0.0445661	-0.195213	0.288433	sc2007074	0.167277	-0.177658	0.553953	-100.063	-218.377	-9.97659	-0.0377096	-0.177923	0.0792168	0.00463975	-0.104349	0.132358
0.0796374	-0.215812	0.406504	sc2007077	0.217126	-0.244772	0.700977	-120.899	-280.415	7.17144	-0.0519379	-0.224276	0.135197	-0.00697756	-0.158419	0.126672
0.286868	0.0150141	0.545536	sc2007079	0.373627	-0.0223501	0.810093	-23.4406	-121.276	70.5983	-0.115601	-0.299222	0.0281059	-0.0289266	-0.194324	0.0893263
-0.186934	-0.551033	0.190109	sc2007082	-0.322299	-0.887176	0.201228	76.4105	-62.8534	255.12	0.066905	-0.122907	0.262598	0.00197555	-0.145081	0.154361
0.0129254	-0.255368	0.259794	sc2007085	-0.211192	-0.616411	0.193871	124.192	-0.769306	278.126	0.0230827	-0.132413	0.17469	-0.0150373	-0.174402	0.0976135
0.0660316	-0.191587	0.331375	sc2007086	-0.090747	-0.524533	0.313457	36.4186	-55.0388	142.905	-0.008032	-0.147476	0.137369	-0.0193195	-0.157331	0.0823373
-0.138675	-0.408151	0.13442	sc2007090	-0.127762	-0.538953	0.253874	-4.45868	-96.3821	90.9585	0.0449707	-0.0985594	0.212596	0.00900163	-0.097591	0.133629
0.0206498	-0.32228	0.394106	sc2007092	-0.0699384	-0.602855	0.464652	67.4283	-75.5568	228.844	0.00904478	-0.168851	0.207475	-0.00769223	-0.14279	0.135395
-0.094749	-0.473999	0.261222	sc2007094	-0.112249	-0.677951	0.48885	39.2654	-123.349	226.243	0.0307157	-0.160292	0.248579	0.0040496	-0.130341	0.14121
-0.149937	-0.411388	0.115857	sc2007096	0.00623679	-0.353125	0.410517	-61.688	-159.965	19.6294	0.0195008	-0.165922	0.192133	-0.00419855	-0.130009	0.118844
-0.0361095	-0.369271	0.273737	sc2007100	-0.0418208	-0.529876	0.431998	78.8017	-47.9253	241.175	0.0420593	-0.125874	0.223694	0.00310071	-0.125451	0.121741
0.0687816	-0.211244	0.330343	sc2009001	0.213566	-0.217262	0.631848	27.0462	-63.1018	135.121	-0.0336494	-0.169384	0.0928064	-0.00188331	-0.117646	0.11207
-0.00595446	-0.326279	0.288543	sc2009002	-0.173554	-0.636221	0.322714	-29.0893	-144.986	84.1468	0.0119208	-0.156823	0.190748	0.00655468	-0.110873	0.140684
-0.090368	-0.473924	0.249734	sc2009003	-0.00125113	-0.532607	0.558608	-106.43	-281.999	21.0008	0.0130502	-0.187441	0.215028	0.00714836	-0.134519	0.161518
-0.192354	-0.515052	0.119736	sc2009004	-0.0344461	-0.509902	0.455988	-132.124	-295.212	-9.32779	0.0352776	-0.147761	0.257099	0.0122709	-0.131635	0.171996
-0.0990513	-0.398012	0.200698	sc2009005	0.0554474	-0.396608	0.500753	84.8055	-38.1961	229.567	0.0198928	-0.163825	0.189257	0.00218292	-0.121249	0.149299
-0.0280879	-0.330274	0.284688	sc2009006	0.129368	-0.321799	0.595064	-120.654	-278.837	11.0754	-0.0106718	-0.17108	0.149093	-0.00849125	-0.15142	0.124006
-0.323184	-0.621101	-0.0248229	sc2009007	-0.350806	-0.783303	0.0540678	-35.7532	-142.173	53.5762	0.0908214	-0.0676818	0.288639	0.0398095	-0.0901959	0.21234
-0.0763419	-0.436676	0.294329	sc2009008	0.101197	-0.450661	0.613889	-109.779	-276.612	19.354	0.00469199	-0.185882	0.209282	0.00499935	-0.142573	0.147201
0.202108	-0.0984743	0.489269	sc2009010	0.339624	-0.0579007	0.777649	-41.4003	-146.951	48.3254	-0.0280124	-0.204579	0.146778	-0.00974139	-0.147719	0.104873
0.35822	0.0406187	0.663277	sc2009011	0.45359	0.00402209	0.868652	87.9413	-27.0547	224.881	-0.13596	-0.326158	0.0321785	-0.0251723	-0.20403	0.12189
0.25785	-0.0352685	0.563648	sc2009012	0.326293	-0.0812588	0.772055	91.3032	-30.2909	228.068	-0.089531	-0.263367	0.0615457	-0.0166286	-0.163021	0.114619
-0.203438	-0.550574	0.196901	sc2010006	-0.433314	-0.970692	0.133124	79.2116	-56.0025	258.102	0.0841636	-0.107705	0.297328	0.0182153	-0.129796	0.181215

## Sheet: Figure 3a
IntSoc	IntSoc.lower	IntSoc.upper	ID	density	IntSurvSoc	IntSurvSoc.lower	IntSurvSoc.upper	IntPSi	IntPSi.lower	IntPSi.upper	IntSurv	IntSurv.lower	IntSurv.upper
0.0681203	-1.01982	1.30473	mr2009a01	Low density	1.53766	-151.854	183.895	-0.132923	-1.20036	1.00641	3.15444	-137.921	172.057
-0.133196	-1.25725	0.742796	mr2009a02	Low density	21.4067	-114.182	197.596	0.228371	-0.641944	1.28793	18.8111	-116.525	181.723
-0.0983629	-1.14329	0.832344	mr2009a03	Low density	-7.97498	-148.998	119.768	0.107993	-0.837134	0.984868	-9.53518	-154.087	117.186
0.18514	-0.832816	1.32051	mr2009a04	Low density	6.60155	-151.734	161.433	0.155848	-0.789089	1.20444	12.9786	-115.301	174.845
0.00367092	-0.933619	0.915813	mr2009a06	Low density	6.51484	-113.436	154.57	0.285543	-0.57174	1.1724	10.6348	-115.775	149.347
-0.012381	-0.91896	0.990036	mr2009a07	Low density	-2.75902	-140.895	134.87	0.279597	-0.62166	1.24625	-0.0095807	-161.422	126.86
0.166969	-0.737587	1.3847	mr2009a08	Low density	-26.0972	-201.073	112.071	0.0964068	-0.798048	1.08108	-20.3627	-197.911	116.14
0.151515	-0.774994	1.16257	mr2009a09	Low density	0.35466	-155.639	134.589	0.10985	-0.7142	1.02039	7.58455	-118.667	142.498
-0.0701991	-1.24673	0.941159	mr2009a10	Low density	21.4237	-123.337	190.747	0.186108	-0.767188	1.23339	20.0766	-118.08	194.888
0.030864	-0.962902	1.06645	mr2009a11	Low density	16.8213	-108.63	205.071	-0.273546	-1.35605	0.583501	17.4713	-105.668	189.214
-0.154114	-1.48841	0.905919	mr2009a13	Low density	10.5446	-146.104	190.178	0.296868	-0.823889	1.42054	7.32218	-137.61	173.155
-0.0974864	-1.18062	0.871018	mr2009a14	Low density	-2.65117	-141.729	138.176	-0.462691	-1.48025	0.457683	-8.63901	-160.107	128.187
-0.0676202	-1.18803	0.940675	mr2009a15	Low density	-8.02018	-171.822	141.434	-0.151	-1.10992	0.883413	-15.1189	-171.339	106.834
-0.118891	-1.16174	0.855168	mr2009a16	Low density	20.4978	-103.552	201.918	0.414434	-0.513195	1.47963	21.541	-102.182	205.178
0.0866466	-0.884348	1.20318	mr2009a17	Low density	-13.9904	-187.114	115.181	-0.504551	-1.6141	0.489168	-16.4124	-177.641	141.022
-0.00841227	-1.14989	0.959155	mr2009a18	Low density	17.0221	-128.033	182.479	0.351668	-0.589094	1.33041	18.0756	-114.42	191.23
0.0529054	-0.844132	1.23115	mr2009a21	Low density	-9.43466	-180.892	124.554	0.139548	-0.816162	1.1596	-8.91595	-159.454	127.468
-0.249687	-1.47715	0.723537	mr2009a24	Low density	26.9106	-110.649	214.74	-0.0581939	-0.92279	0.964906	16.3875	-113.254	182.514
0.146494	-0.782777	1.1693	mr2009a25	Low density	-17.7978	-169.123	107.857	0.0956457	-0.787649	0.94463	-11.8768	-152.657	106.535
-0.234269	-1.47628	0.710207	mr2009a26	Low density	17.8314	-116.524	210.753	-0.0225852	-1.14963	0.934067	11.8357	-115.373	182.618
0.121216	-0.893151	1.13712	mr2009a27	Low density	-13.9514	-170.11	130.674	0.193266	-0.870492	1.17487	-9.74142	-174.128	122.577
-0.12913	-1.22658	0.823962	mr2009a28	Low density	-2.20292	-141.505	157.128	0.225433	-0.778973	1.24171	-5.95352	-165.599	128.475
-0.0987409	-1.28827	0.972028	mr2009a29	Low density	12.1637	-135.097	193.581	-0.00774841	-1.04767	1.13717	8.24876	-119.96	179.466
0.1132	-0.811888	1.32273	mr2009a30	Low density	-10.9641	-169.828	130.158	0.184384	-0.716189	1.2066	-2.88443	-151.862	124.487
-0.214361	-1.33776	0.760858	mr2009a31	Low density	28.0841	-113.616	222.75	-0.49261	-1.61195	0.396281	18.1882	-123.942	225.016
0.00450733	-1.10646	1.12908	mr2010a01	Low density	7.12901	-139.731	193.711	0.114614	-0.944217	1.21013	11.594	-142.065	165.368
-0.174871	-1.45117	0.893248	mr2010a03	Low density	16.0535	-149.385	189.408	0.140605	-0.972375	1.24056	10.6339	-133.164	188.873
-0.237482	-1.38557	0.8089	mr2011a01	Low density	28.2931	-116.12	213.445	0.268232	-0.62617	1.39653	21.3411	-123.525	187.946
0.0780696	-0.93092	1.24082	mr2011a02	Low density	-15.4716	-187.369	143.69	0.207973	-0.784962	1.41321	-15.4304	-195.114	121.418
0.178692	-0.862284	1.43271	mr2011a03	Low density	-20.8743	-217.684	129.061	0.0464154	-1.0583	1.11117	-17.6638	-190.222	122.407
0.0986349	-1.0086	1.23802	mr2011a04	Low density	-30.1994	-211.951	114.926	-0.303914	-1.33337	0.661671	-28.9294	-200.314	110.904
0.156933	-0.841552	1.43743	mr2011a05	Low density	-24.3092	-210.148	137.337	-0.247875	-1.43775	0.733169	-17.5364	-190.024	119.675
0.1267	-0.799085	1.51084	mr2011a06	Low density	-22.5409	-199.364	142.2	0.0130266	-1.09149	1.14164	-15.4549	-194.579	123.7
0.176241	-0.962994	1.36224	mr2012a01	Low density	-20.9929	-195.253	128.131	-0.65908	-1.98293	0.44262	-22.9487	-202.07	163.573
0.0048927	-1.24482	1.04222	mr2012a02	Low density	9.7961	-123.225	191.278	-0.403946	-1.56622	0.661469	7.84311	-144.945	182.23
-0.0752897	-1.25539	0.971938	mr2012a03	Low density	15.6517	-152.493	169.569	0.256582	-0.798614	1.43655	14.8094	-135.484	177.411
0.0753364	-0.906452	1.31357	mr2012a04	Low density	-16.4507	-187.734	140.444	0.0268259	-1.00977	1.12657	-11.8991	-176.849	125.1
0.00721914	-1.09277	1.08998	mr2012a05	Low density	13.341	-124.929	184.777	-0.0431774	-1.08534	1.1252	10.7332	-128.762	182.007
0.0103273	-1.03971	1.22031	mr2012a06	Low density	-17.385	-219.2	115.473	0.216105	-0.924323	1.27881	-11.988	-187.69	127.658
0.100869	-0.949736	1.34615	mr2013a15	Low density	-19.3627	-212.076	130.475	-0.818346	-2.24787	0.353232	-21.5967	-228.805	149.101
-0.162305	-1.43797	0.920136	sc2006001	Low density	-4.54803	-171.743	159.184	0.462003	-0.67289	1.73489	-10.1755	-185.145	157.907
-0.326624	-1.67245	0.674468	sc2006002	Low density	26.1835	-112.245	236.891	0.175098	-0.914826	1.30314	13.8122	-138.821	176.226
-0.0721271	-1.15067	1.07817	sc2006004	Low density	-9.2591	-188.207	145.768	0.0950059	-0.944033	1.221	-9.36028	-184.141	129.789
0.0104665	-1.05764	0.996168	sc2006007	Low density	-4.36234	-136.893	162.653	-0.297323	-1.28939	0.589127	-5.72669	-150.287	130.662
0.162016	-0.857982	1.17256	sc2006008	Low density	-5.0886	-149.724	155.055	-0.302912	-1.37961	0.646147	-2.31752	-168.662	136.193
-0.087108	-1.09419	0.979491	sc2006010	Low density	3.16684	-134.545	165.283	0.447587	-0.504219	1.51778	3.01131	-140.307	171.895
0.0680101	-0.94236	1.14864	sc2006011	Low density	-28.9363	-217.207	106.676	0.156866	-0.812243	1.19601	-22.5985	-198.728	101.703
0.133138	-0.711254	1.20646	sc2006015	Low density	22.5132	-121.276	179.236	-0.660638	-1.76848	0.314785	19.799	-117.586	225.318
-0.0942279	-1.00167	0.765923	sc2006016	Low density	16.2859	-116.907	163.402	0.0969344	-0.692521	0.98432	13.4773	-106.706	142.425
-0.138603	-1.26812	0.784629	sc2006017	Low density	31.4595	-108.645	208.218	0.191219	-0.742802	1.05591	29.5099	-86.9534	196.448
0.00193781	-0.931436	1.03134	sc2006018	Low density	-31.0808	-200.143	110.821	-0.0656938	-0.963572	0.8269	-29.3189	-206.014	86.5248
0.124652	-1.11124	1.31083	sc2006019	Low density	-23.3914	-205.681	127.071	0.337227	-0.811912	1.49296	-16.8404	-198.808	145.225
0.0380316	-0.874002	1.18002	sc2006028	Low density	1.37994	-154.816	140.79	0.860012	-0.253427	2.15048	6.27789	-185.661	173.394
0.0394489	-0.947172	1.36797	sc2006036	Low density	-25.8898	-223.099	102.716	-0.346802	-1.44436	0.680549	-27.9968	-212.145	104.85
0.0901403	-0.878641	1.14979	sc2006037	Low density	-9.56732	-180.618	119.525	-0.353332	-1.41571	0.558091	-6.91667	-153.607	133.489
-0.185588	-1.1846	0.606029	sc2006039	Low density	18.4827	-115.202	153.535	0.120528	-0.71774	0.947849	14.319	-102.922	153.027
0.0235007	-1.0029	1.23785	sc2006047	Low density	-13.842	-188.21	132.83	0.369423	-0.677324	1.61427	-10.4082	-182.064	143.135
-0.166945	-1.30845	0.787087	sc2006051	Low density	27.3938	-130.302	197.107	0.0393428	-0.897854	1.03523	19.4864	-104.689	181.887
-0.117686	-1.33012	0.999627	sc2006060	Low density	12.2065	-155.186	185.014	-0.568677	-1.8559	0.528343	2.62875	-166.49	177.88
0.0285927	-0.96813	0.983154	sc2006067	Low density	-4.88666	-154.195	142.726	-0.617284	-1.73379	0.390593	-10.7258	-168.187	154.916
-0.0127063	-1.18216	0.967065	sc2006069	Low density	24.3091	-119.553	216.262	0.717887	-0.416626	1.84532	28.2605	-121.389	222.174
-0.146463	-1.20512	0.632934	sc2006072	Low density	12.0771	-115.304	150.839	-0.215308	-1.08732	0.673998	5.47236	-116.166	150.557
-0.188626	-1.27949	0.834211	sc2006086	Low density	0.825899	-162.114	143.939	0.351957	-0.529584	1.47751	-3.99166	-169.515	138.587
-0.0370446	-1.1545	1.19168	sc2007006	Low density	-12.0227	-205.959	124.104	-1.04811	-2.51127	0.329388	-21.7851	-232.566	162.504
-0.290638	-1.6338	0.767684	sc2007007	Low density	24.2048	-120.497	225.595	-0.205255	-1.47005	0.91894	11.4834	-130.647	199.995
0.335005	-0.700175	1.55823	sc2007014	Low density	-15.3493	-199.056	128.668	-0.0700041	-1.03002	0.940277	-3.90639	-145.128	133.861
0.069	-1.05112	1.23178	sc2007016	Low density	8.47328	-144.43	179.099	-0.0804618	-1.26087	0.970702	12.7032	-121.397	186.995
-0.260619	-1.5487	0.822783	sc2007018	Low density	21.8672	-130.281	217.962	0.456219	-0.599058	1.78914	16.5927	-123.27	201.507
0.39058	-0.655573	1.62724	sc2007020	Low density	-10.6851	-205.033	129.66	-0.488938	-1.59778	0.466585	-4.62344	-153.533	146.02
-0.0609191	-1.15317	0.892423	sc2007028	Low density	3.91052	-145.949	158.089	0.237632	-0.689691	1.20509	1.40374	-162.338	127.029
-0.0478877	-1.12254	0.894625	sc2007032	Low density	-1.33269	-139.455	155.243	0.0342088	-0.948906	0.925204	-4.88553	-140.239	134.445
0.123857	-0.848863	1.28248	sc2007034	Low density	-26.8873	-208.595	112.188	0.48568	-0.645713	1.54885	-16.5049	-209.681	135.328
1.50133	-0.125627	4.52642	sc2007036	Low density	-95.4042	-505.961	166.134	-0.174509	-1.12288	0.870763	-48.1376	-255.4	95.6885
0.00187441	-1.05773	1.1085	sc2007038	Low density	18.3096	-117.712	203.337	-1.44862	-2.9968	0.202247	7.08722	-209.325	278.784
-0.0133498	-1.06289	0.949817	sc2007041	Low density	-3.67788	-164.826	135.384	-0.185326	-1.2154	0.7734	-7.15119	-134.247	145.883
0.128695	-0.917885	1.24066	sc2007044	Low density	18.8962	-145.677	188.64	0.410224	-0.68698	1.41909	25.5109	-122.056	209.234
0.193671	-0.902384	1.41394	sc2007046	Low density	15.5205	-130.671	197.478	-0.216187	-1.27807	0.744713	20.738	-115.172	190.818
-0.0872575	-1.34385	1.00433	sc2007048	Low density	-10.0865	-180.014	155.127	0.35826	-0.659662	1.67619	-7.46404	-186.835	143.903
0.0854141	-0.917467	1.04308	sc2007055	Low density	-14.7727	-167.863	123.057	-0.123037	-1.19568	0.897697	-12.5131	-160.011	119.79
-0.368047	-1.59373	0.493524	sc2007058	Low density	40.9873	-91.1342	244.383	0.29158	-0.540729	1.27296	31.3999	-98.8109	204.613
-0.128988	-1.41805	0.85246	sc2007062	Low density	17.7525	-126.818	206.649	0.000978573	-1.13567	1.12362	15.4922	-111.581	192.349
-0.200062	-1.31208	0.875431	sc2007063	Low density	25.2603	-131.065	212.731	-0.142414	-1.36863	0.877268	18.3365	-123.07	209.397
-0.154266	-1.52088	0.772095	sc2007066	Low density	17.5879	-134.607	195.042	-0.604486	-1.98745	0.480364	3.3149	-172.297	201.019
-0.0286431	-1.05036	0.963086	sc2007067	Low density	9.26485	-120.693	151.33	0.130749	-0.855579	1.16104	8.23828	-121.111	155.354
0.307478	-0.622155	1.76743	sc2007073	Low density	-37.2623	-254.645	104.196	0.22925	-0.989597	1.44459	-25.4688	-235.654	124.653
0.242956	-0.931458	1.43248	sc2007074	Low density	-33.1795	-253.25	107.81	0.0447786	-1.07897	1.18364	-24.564	-226.598	119.817
0.0344156	-1.14644	1.19997	sc2007077	Low density	-14.0106	-188.46	137.464	0.0109306	-1.19731	1.14669	-14.2436	-185.881	131.049
0.115568	-0.835653	1.21884	sc2007079	Low density	-18.5792	-189.398	119.017	0.181516	-0.822292	1.27184	-10.6497	-165.474	114.348
-0.219808	-1.55175	0.744285	sc2007085	Low density	24.8251	-126.349	208.517	-0.109929	-1.23447	1.06208	19.801	-123.4	196.603
-0.211303	-1.44466	0.855719	sc2007086	Low density	23.5007	-111.262	229.84	0.0190629	-1.0652	1.09241	22.7914	-102.689	219.578
-0.0685786	-1.25999	0.804544	sc2007090	Low density	3.12528	-160.097	143.999	0.335044	-0.552105	1.41776	1.37217	-142.323	145.025
-0.353185	-1.64481	0.61507	sc2007100	Low density	26.8556	-116.294	218.903	0.326129	-0.680608	1.34079	17.0733	-130.109	170.484
-0.146262	-1.44239	0.882702	sc2009001	Low density	17.5884	-133.642	189.261	0.221695	-0.852649	1.53054	16.5639	-120.721	190.906
0.156757	-0.898517	1.58006	sc2009006	Low density	-21.6638	-222.3	143.94	0.178991	-0.995542	1.37281	-16.4423	-218.378	120.628
-0.208915	-1.37106	0.607439	sc2009007	Low density	10.2948	-136.501	159.59	-0.486494	-1.49569	0.440062	-2.66325	-148.515	154.035
0.105762	-0.879919	1.40633	sc2009008	Low density	-23.0013	-220.873	115.459	0.0478495	-1.05084	1.13278	-17.3561	-188.694	125.753
0.0945785	-0.879807	1.0877	sc2009010	Low density	-19.7045	-189.012	106.229	0.365558	-0.518826	1.42732	-14.311	-180.184	121.128
0.0309609	-0.483963	0.5106	mr2009a01	High density	40.5834	-384.582	496.528	-0.0892046	-0.966811	0.778667	37.0966	-398.62	461.886
-0.0314691	-0.539208	0.442306	mr2009a02	High density	-20.2574	-484.212	414.598	-0.0181661	-0.941279	0.860137	17.8591	-407.724	450.686
0.0092419	-0.449542	0.48732	mr2009a03	High density	51.9611	-300.216	516.084	0.0484447	-0.748079	0.831074	14.0107	-330.566	490.217
-0.0541721	-0.566718	0.42368	mr2009a04	High density	-31.9532	-497.146	391.602	0.0839322	-0.79004	0.951606	5.91109	-449.173	419.686
-0.0521735	-0.585718	0.414537	mr2009a06	High density	3.94667	-362.937	464.003	-0.241715	-1.08164	0.500614	58.1405	-331.68	476.546
-0.0283324	-0.547345	0.439125	mr2009a07	High density	-19.1419	-485.552	412.979	-0.124982	-1.01061	0.716837	33.6284	-390.077	449.326
0.0186055	-0.450327	0.54024	mr2009a08	High density	19.4372	-391.079	499.222	0.0283546	-0.807514	0.909539	18.1597	-416.08	478.864
-0.0266828	-0.506861	0.393486	mr2009a09	High density	-119.588	-568.555	219.496	0.232152	-0.551137	1.02773	-108.744	-508.898	232.956
0.00324276	-0.511644	0.457524	mr2009a10	High density	71.7784	-325.792	489.908	-0.130034	-0.937871	0.718814	93.8994	-254.196	498.417
0.0310126	-0.453093	0.550596	mr2009a11	High density	31.8818	-415.762	476.705	-0.0472705	-0.873894	0.858225	29.7271	-378.756	431.274
0.0196777	-0.489283	0.542694	mr2009a14	High density	-13.2383	-486.512	481.165	0.0374864	-0.833056	0.941863	-72.4384	-507.625	394.898
0.0714723	-0.37194	0.707288	mr2009a15	High density	71.0105	-401.54	517.603	-0.010694	-0.860496	0.911237	28.2907	-386.948	442.911
0.141498	-0.377903	0.765782	mr2009a16	High density	125.628	-336.714	655.835	-0.13275	-0.997968	0.718397	47.4107	-378.312	506.165
-0.0738327	-0.667981	0.424828	mr2009a17	High density	-52.4307	-519.479	393.102	0.0222452	-0.869488	0.871854	14.1992	-443.57	396.304
0.0473465	-0.412725	0.594842	mr2009a18	High density	51.9166	-418.585	483.615	-0.0801374	-0.981551	0.7597	34.8002	-387.805	486.432
-0.037738	-0.558058	0.400116	mr2009a24	High density	-18.9134	-475.341	401.639	0.0345267	-0.834391	0.933193	17.6325	-421.411	414.58
-0.0451947	-0.541424	0.421336	mr2009a25	High density	-127.615	-585.867	209.785	0.0348016	-0.735882	0.784883	-85.7491	-454.72	286.683
0.0306077	-0.457682	0.574041	mr2009a26	High density	39.2731	-417.107	495.747	-0.019837	-0.935458	0.852361	24.025	-398.368	454.182
0.0309831	-0.482315	0.530195	mr2009a27	High density	2.47551	-442.204	539.348	0.0430321	-0.881448	0.913653	-67.6309	-514.372	382.399
-0.0203835	-0.533128	0.477438	mr2009a31	High density	60.0695	-289.433	521.02	-0.197221	-1.01055	0.643503	93.7686	-260.446	483.813
-0.000107877	-0.488151	0.532164	mr2011a01	High density	72.6812	-313.628	493.117	-0.0181937	-0.789188	0.800064	61.2692	-291.342	459.683
-0.0636449	-0.634734	0.40159	mr2011a04	High density	-133.949	-586.318	232.759	0.20273	-0.592581	1.04874	-135.934	-554.999	213.762
-0.0665014	-0.61704	0.39998	mr2012a01	High density	-133.377	-588.763	230.113	0.14158	-0.627036	1.04156	-132.545	-533.415	216.582
0.0649473	-0.400157	0.615784	mr2012a02	High density	99.1626	-251.916	523.77	-0.0332375	-0.809275	0.77442	74.7717	-295.166	458.082
0.00951997	-0.442739	0.501841	mr2012a03	High density	74.9152	-293.619	514.992	-0.0700978	-0.892967	0.760884	83.1634	-279.339	479.676
-0.0754925	-0.612653	0.412944	mr2012a04	High density	-135.964	-587.195	224.597	0.221672	-0.61484	1.08824	-140.121	-561.306	197.285
0.0745867	-0.395907	0.677864	mr2012a05	High density	116.555	-292.103	547.145	0.0297227	-0.793114	0.847335	68.6303	-295.265	462.316
-0.0161837	-0.497634	0.499493	mr2012a06	High density	-117.511	-603.494	232.676	0.103374	-0.695061	0.974567	-116.604	-500.838	227.212
0.0100512	-0.488481	0.438679	sc2006001	High density	170.191	-138.63	554.058	0.148016	-0.528439	0.943807	111.773	-197.639	437.271
0.0862368	-0.333608	0.703386	sc2006002	High density	-129.853	-537.661	192.805	0.29734	-0.442256	1.01137	-165.433	-543.704	139.969
-0.0989581	-0.634129	0.289328	sc2006004	High density	-188.212	-573.174	142.285	-0.084872	-0.831137	0.657311	-121.857	-469.422	187.519
-0.0579252	-0.58935	0.403224	sc2006007	High density	-85.1031	-484.063	337.256	0.373947	-0.429512	1.2212	-141.75	-587.814	195.339
-0.0113953	-0.421596	0.413125	sc2006011	High density	-16.9362	-283.408	285.039	0.542636	-0.113712	1.29189	-98.4775	-373.249	175.836
-0.0180553	-0.496479	0.42387	sc2006015	High density	68.1069	-280.489	477.843	-0.0678882	-0.749446	0.682995	93.3133	-236.01	461.952
0.0135363	-0.425134	0.461928	sc2006016	High density	-20.718	-386.173	323.582	0.37383	-0.369895	1.12694	-66.7919	-421.656	256.628
0.063779	-0.367409	0.603709	sc2006017	High density	89.5381	-284.558	528.273	-0.0262259	-0.832809	0.764376	73.0933	-268.051	481.164
-0.0993214	-0.688819	0.317528	sc2006018	High density	-156.485	-663.563	196.57	0.199447	-0.569251	0.975158	-110.813	-494.55	236.686
-0.00589646	-0.565236	0.454439	sc2006019	High density	-52.1813	-512.852	392.584	0.227473	-0.700254	1.10468	-109.126	-558.383	334.588
-0.100238	-0.644821	0.346332	sc2006036	High density	-181.638	-598.336	128.896	0.254042	-0.486299	1.00211	-175.137	-548.323	121.028
-0.0303499	-0.466545	0.41873	sc2006037	High density	-178.16	-519.209	103.296	0.283805	-0.329551	1.02759	-214.109	-571.314	68.6555
0.0567022	-0.380265	0.553094	sc2006039	High density	105.238	-230.412	544.988	-0.665575	-1.58268	0.0945085	192.292	-164.756	620.844
-0.0260596	-0.513262	0.375945	sc2006051	High density	98.1182	-192.199	395.221	0.146105	-0.495348	0.843231	62.4818	-217.667	340.449
-0.0991301	-0.730314	0.343917	sc2006060	High density	-60.9598	-607.447	339.065	-0.103198	-1.01454	0.733605	38.2483	-360.956	464.767
0.249469	-0.28709	1.03188	sc2006066	High density	208.144	-196.828	754.417	-0.200823	-1.0772	0.609688	133.527	-243.012	538.85
-0.112238	-0.735657	0.332746	sc2006071	High density	-152.387	-618.315	202.854	0.0867372	-0.708006	0.953954	-111.203	-541.207	218.551
0.00698606	-0.468107	0.435038	sc2006072	High density	-84.0413	-484.761	260.984	-0.528785	-1.3701	0.267303	27.5194	-314.232	399.966
-0.0221148	-0.450633	0.449108	sc2006085	High density	-86.7723	-409.708	201.621	0.0247259	-0.728476	0.811433	-102.162	-434.829	198.302
-0.0406238	-0.54043	0.368972	sc2006086	High density	-19.6297	-390.072	398.077	0.121036	-0.717214	0.859364	-28.3905	-386.39	364.039
0.152444	-0.267186	0.739938	sc2007006	High density	186.48	-129.572	598.33	-0.490385	-1.27762	0.250193	213.144	-107.068	550.749
0.155694	-0.243684	0.800702	sc2007007	High density	186.535	-117.21	579.698	-0.51138	-1.29876	0.213013	217.086	-80.9679	581.275
0.00677753	-0.503505	0.480898	sc2007010	High density	55.6448	-343.369	468.767	0.0719732	-0.721032	0.945089	22.1783	-358.742	433.052
-0.0526885	-0.542951	0.382027	sc2007014	High density	-159.358	-554.259	138.011	0.259763	-0.431237	0.997973	-171.075	-539.795	140.466
-0.0745651	-0.62904	0.332143	sc2007016	High density	-172.506	-604.955	123.088	0.249814	-0.498896	0.9818	-173.089	-543.363	110.991
-0.115629	-0.675735	0.317953	sc2007018	High density	-176.323	-581.306	148.827	0.453586	-0.266881	1.22489	-206.731	-581.507	96.8865
0.0331411	-0.426237	0.504878	sc2007020	High density	165.209	-129.755	547.647	-0.194092	-0.892201	0.544055	160.3	-126.888	521.278
0.102803	-0.369933	0.673446	sc2007028	High density	182.963	-161.807	632.529	-0.309938	-1.16695	0.434173	185.575	-138.595	598.943
0.0377696	-0.392631	0.422251	sc2007032	High density	115.128	-136.999	398.265	-0.0151759	-0.599267	0.638939	97.0257	-165.253	353.552
-0.016501	-0.496882	0.477901	sc2007034	High density	-151.009	-552.359	142.591	0.38015	-0.335068	1.15796	-184.69	-580.023	121.532
0.0206545	-0.445994	0.58765	sc2007036	High density	-137.156	-547.88	273.148	0.188104	-0.63505	0.945774	-161.895	-594.499	188.241
0.0387066	-0.380261	0.456516	sc2007038	High density	-94.7562	-398.176	181.913	-0.716149	-1.48284	0.0788606	-3.61634	-318.943	277.995
0.0350211	-0.396455	0.524977	sc2007041	High density	231.054	-84.7854	632.059	-0.308528	-1.03844	0.350404	228.514	-63.515	587.728
-0.0190779	-0.545544	0.427656	sc2007044	High density	153.052	-166.194	544.057	-0.140716	-0.847642	0.562837	150.914	-162.143	488.221
0.0215121	-0.419091	0.544984	sc2007046	High density	152.629	-157.743	513.374	-0.449139	-1.20682	0.269575	196.874	-90.9337	578.384
0.0203898	-0.468741	0.49133	sc2007048	High density	157.328	-134.455	527.297	-0.187887	-0.893635	0.53774	160.406	-109.027	520.287
-0.0516034	-0.61998	0.403891	sc2007054	High density	-172.232	-665.498	169.681	0.0284774	-0.808969	0.879597	-143.021	-590.637	210.617
-0.103595	-0.650349	0.205683	sc2007055	High density	-14.7336	-295.419	214.293	0.191096	-0.413408	0.802615	-13.9787	-279.823	228.231
-0.00382359	-0.469782	0.494341	sc2007058	High density	58.0462	-312.529	467.679	-0.0346931	-0.812342	0.784431	68.4986	-276.836	480.35
0.0287275	-0.414644	0.502068	sc2007062	High density	73.7183	-252.512	435.692	-0.0134768	-0.757941	0.69626	56.1429	-264.184	404.489
-0.141455	-0.700478	0.264203	sc2007063	High density	-0.0112978	-284.696	273.233	-0.0759671	-0.743019	0.521524	23.6691	-235.182	281.076
0.2516	-0.242818	1.05022	sc2007066	High density	232.376	-136.052	685.475	-0.520032	-1.36451	0.205206	211.673	-96.6438	604.797
-0.0658611	-0.545682	0.27517	sc2007067	High density	34.4119	-221.588	304.248	0.0352041	-0.586744	0.636617	37.089	-212.807	303.955
0.161238	-0.273433	0.869153	sc2007068	High density	157.143	-258.535	628.832	-0.199116	-1.07645	0.626236	125.378	-231.368	534.06
-0.0715476	-0.593661	0.353789	sc2007073	High density	-244.699	-687.016	67.395	0.426804	-0.246428	1.11961	-257.122	-634.208	51.6632
-0.119313	-0.685741	0.284634	sc2007074	High density	-249.241	-720.353	62.571	0.278422	-0.34017	0.937705	-215.359	-613.56	74.8294
-0.120884	-0.658634	0.32424	sc2007077	High density	-200.75	-630.289	116.549	0.281914	-0.426474	1.04044	-185.19	-547.512	118.058
-0.0129863	-0.408972	0.383847	sc2007079	High density	2.32843	-256.017	304.262	0.285898	-0.33967	0.996111	-30.4074	-281.511	235.641
-0.0802812	-0.723381	0.328229	sc2007082	High density	41.822	-367.384	464.993	-0.242238	-1.09001	0.570862	108.795	-237.044	503.9
-0.0367554	-0.554572	0.370629	sc2007085	High density	113.358	-175.733	432.32	-0.379975	-1.08139	0.265003	166.418	-110.435	468.476
0.191349	-0.188222	0.846168	sc2007086	High density	84.1938	-195.987	396.599	-0.373847	-1.08672	0.31182	87.6437	-188.789	373.424
-0.0498585	-0.55705	0.436946	sc2007090	High density	-90.7143	-513.323	274.557	0.132056	-0.680307	0.904967	-90.1252	-483.132	254.427
0.0740805	-0.376834	0.641548	sc2007092	High density	112.349	-236.095	563.235	-0.161246	-0.985441	0.647997	104.876	-239.981	507.741
0.00600271	-0.509746	0.527952	sc2007096	High density	31.5264	-371.467	479.622	-0.504313	-1.40805	0.388897	125.072	-249.135	547.524
0.128274	-0.342715	0.717057	sc2007100	High density	156.612	-211.878	659.591	0.0289309	-0.779706	0.776669	69.0042	-269.508	467.802
-0.0295804	-0.486238	0.414965	sc2009001	High density	-8.36067	-342.625	304.997	0.0923915	-0.586504	0.803206	-2.28821	-322.724	324.791
-0.000159138	-0.497935	0.480612	sc2009005	High density	47.5207	-383.607	446.518	0.192803	-0.608288	1.12239	7.71262	-373.091	408.621
-0.0778775	-0.626892	0.404263	sc2009006	High density	-204.153	-651.14	139.824	0.166485	-0.634173	0.971446	-179.25	-590.539	159.175
-0.0321775	-0.573147	0.442851	sc2009007	High density	28.2335	-370.767	472.881	0.0555844	-0.764031	0.923009	38.7189	-349.936	453.815
0.0203717	-0.539202	0.526498	sc2009010	High density	-88.7028	-578.914	290.436	0.285521	-0.537139	1.1686	-153.076	-571.288	205.198
0.0306114	-0.415317	0.458485	sc2009011	High density	50.3106	-239.643	402.352	0.161744	-0.530147	0.935546	21.2954	-289.179	331.005
0.0134732	-0.456947	0.410382	sc2009012	High density	51.6862	-259.447	390.376	0.147161	-0.52701	0.949502	20.7998	-300.073	341.546

## Sheet: Figure 3b
IntSoc	IntSoc.lower	IntSoc.upper	ID	density	IntSurvSoc	IntSurvSoc.lower	IntSurvSoc.upper	IntPSi	IntPSi.lower	IntPSi.upper	IntSurv	IntSurv.lower	IntSurv.upper
0.0681203	-1.01982	1.30473	mr2009a01	Low density	1.53766	-151.854	183.895	-0.132923	-1.20036	1.00641	3.15444	-137.921	172.057
-0.133196	-1.25725	0.742796	mr2009a02	Low density	21.4067	-114.182	197.596	0.228371	-0.641944	1.28793	18.8111	-116.525	181.723
-0.0983629	-1.14329	0.832344	mr2009a03	Low density	-7.97498	-148.998	119.768	0.107993	-0.837134	0.984868	-9.53518	-154.087	117.186
0.18514	-0.832816	1.32051	mr2009a04	Low density	6.60155	-151.734	161.433	0.155848	-0.789089	1.20444	12.9786	-115.301	174.845
0.00367092	-0.933619	0.915813	mr2009a06	Low density	6.51484	-113.436	154.57	0.285543	-0.57174	1.1724	10.6348	-115.775	149.347
-0.012381	-0.91896	0.990036	mr2009a07	Low density	-2.75902	-140.895	134.87	0.279597	-0.62166	1.24625	-0.0095807	-161.422	126.86
0.166969	-0.737587	1.3847	mr2009a08	Low density	-26.0972	-201.073	112.071	0.0964068	-0.798048	1.08108	-20.3627	-197.911	116.14
0.151515	-0.774994	1.16257	mr2009a09	Low density	0.35466	-155.639	134.589	0.10985	-0.7142	1.02039	7.58455	-118.667	142.498
-0.0701991	-1.24673	0.941159	mr2009a10	Low density	21.4237	-123.337	190.747	0.186108	-0.767188	1.23339	20.0766	-118.08	194.888
0.030864	-0.962902	1.06645	mr2009a11	Low density	16.8213	-108.63	205.071	-0.273546	-1.35605	0.583501	17.4713	-105.668	189.214
-0.154114	-1.48841	0.905919	mr2009a13	Low density	10.5446	-146.104	190.178	0.296868	-0.823889	1.42054	7.32218	-137.61	173.155
-0.0974864	-1.18062	0.871018	mr2009a14	Low density	-2.65117	-141.729	138.176	-0.462691	-1.48025	0.457683	-8.63901	-160.107	128.187
-0.0676202	-1.18803	0.940675	mr2009a15	Low density	-8.02018	-171.822	141.434	-0.151	-1.10992	0.883413	-15.1189	-171.339	106.834
-0.118891	-1.16174	0.855168	mr2009a16	Low density	20.4978	-103.552	201.918	0.414434	-0.513195	1.47963	21.541	-102.182	205.178
0.0866466	-0.884348	1.20318	mr2009a17	Low density	-13.9904	-187.114	115.181	-0.504551	-1.6141	0.489168	-16.4124	-177.641	141.022
-0.00841227	-1.14989	0.959155	mr2009a18	Low density	17.0221	-128.033	182.479	0.351668	-0.589094	1.33041	18.0756	-114.42	191.23
0.0529054	-0.844132	1.23115	mr2009a21	Low density	-9.43466	-180.892	124.554	0.139548	-0.816162	1.1596	-8.91595	-159.454	127.468
-0.249687	-1.47715	0.723537	mr2009a24	Low density	26.9106	-110.649	214.74	-0.0581939	-0.92279	0.964906	16.3875	-113.254	182.514
0.146494	-0.782777	1.1693	mr2009a25	Low density	-17.7978	-169.123	107.857	0.0956457	-0.787649	0.94463	-11.8768	-152.657	106.535
-0.234269	-1.47628	0.710207	mr2009a26	Low density	17.8314	-116.524	210.753	-0.0225852	-1.14963	0.934067	11.8357	-115.373	182.618
0.121216	-0.893151	1.13712	mr2009a27	Low density	-13.9514	-170.11	130.674	0.193266	-0.870492	1.17487	-9.74142	-174.128	122.577
-0.12913	-1.22658	0.823962	mr2009a28	Low density	-2.20292	-141.505	157.128	0.225433	-0.778973	1.24171	-5.95352	-165.599	128.475
-0.0987409	-1.28827	0.972028	mr2009a29	Low density	12.1637	-135.097	193.581	-0.00774841	-1.04767	1.13717	8.24876	-119.96	179.466
0.1132	-0.811888	1.32273	mr2009a30	Low density	-10.9641	-169.828	130.158	0.184384	-0.716189	1.2066	-2.88443	-151.862	124.487
-0.214361	-1.33776	0.760858	mr2009a31	Low density	28.0841	-113.616	222.75	-0.49261	-1.61195	0.396281	18.1882	-123.942	225.016
0.00450733	-1.10646	1.12908	mr2010a01	Low density	7.12901	-139.731	193.711	0.114614	-0.944217	1.21013	11.594	-142.065	165.368
-0.174871	-1.45117	0.893248	mr2010a03	Low density	16.0535	-149.385	189.408	0.140605	-0.972375	1.24056	10.6339	-133.164	188.873
-0.237482	-1.38557	0.8089	mr2011a01	Low density	28.2931	-116.12	213.445	0.268232	-0.62617	1.39653	21.3411	-123.525	187.946
0.0780696	-0.93092	1.24082	mr2011a02	Low density	-15.4716	-187.369	143.69	0.207973	-0.784962	1.41321	-15.4304	-195.114	121.418
0.178692	-0.862284	1.43271	mr2011a03	Low density	-20.8743	-217.684	129.061	0.0464154	-1.0583	1.11117	-17.6638	-190.222	122.407
0.0986349	-1.0086	1.23802	mr2011a04	Low density	-30.1994	-211.951	114.926	-0.303914	-1.33337	0.661671	-28.9294	-200.314	110.904
0.156933	-0.841552	1.43743	mr2011a05	Low density	-24.3092	-210.148	137.337	-0.247875	-1.43775	0.733169	-17.5364	-190.024	119.675
0.1267	-0.799085	1.51084	mr2011a06	Low density	-22.5409	-199.364	142.2	0.0130266	-1.09149	1.14164	-15.4549	-194.579	123.7
0.176241	-0.962994	1.36224	mr2012a01	Low density	-20.9929	-195.253	128.131	-0.65908	-1.98293	0.44262	-22.9487	-202.07	163.573
0.0048927	-1.24482	1.04222	mr2012a02	Low density	9.7961	-123.225	191.278	-0.403946	-1.56622	0.661469	7.84311	-144.945	182.23
-0.0752897	-1.25539	0.971938	mr2012a03	Low density	15.6517	-152.493	169.569	0.256582	-0.798614	1.43655	14.8094	-135.484	177.411
0.0753364	-0.906452	1.31357	mr2012a04	Low density	-16.4507	-187.734	140.444	0.0268259	-1.00977	1.12657	-11.8991	-176.849	125.1
0.00721914	-1.09277	1.08998	mr2012a05	Low density	13.341	-124.929	184.777	-0.0431774	-1.08534	1.1252	10.7332	-128.762	182.007
0.0103273	-1.03971	1.22031	mr2012a06	Low density	-17.385	-219.2	115.473	0.216105	-0.924323	1.27881	-11.988	-187.69	127.658
0.100869	-0.949736	1.34615	mr2013a15	Low density	-19.3627	-212.076	130.475	-0.818346	-2.24787	0.353232	-21.5967	-228.805	149.101
-0.162305	-1.43797	0.920136	sc2006001	Low density	-4.54803	-171.743	159.184	0.462003	-0.67289	1.73489	-10.1755	-185.145	157.907
-0.326624	-1.67245	0.674468	sc2006002	Low density	26.1835	-112.245	236.891	0.175098	-0.914826	1.30314	13.8122	-138.821	176.226
-0.0721271	-1.15067	1.07817	sc2006004	Low density	-9.2591	-188.207	145.768	0.0950059	-0.944033	1.221	-9.36028	-184.141	129.789
0.0104665	-1.05764	0.996168	sc2006007	Low density	-4.36234	-136.893	162.653	-0.297323	-1.28939	0.589127	-5.72669	-150.287	130.662
0.162016	-0.857982	1.17256	sc2006008	Low density	-5.0886	-149.724	155.055	-0.302912	-1.37961	0.646147	-2.31752	-168.662	136.193
-0.087108	-1.09419	0.979491	sc2006010	Low density	3.16684	-134.545	165.283	0.447587	-0.504219	1.51778	3.01131	-140.307	171.895
0.0680101	-0.94236	1.14864	sc2006011	Low density	-28.9363	-217.207	106.676	0.156866	-0.812243	1.19601	-22.5985	-198.728	101.703
0.133138	-0.711254	1.20646	sc2006015	Low density	22.5132	-121.276	179.236	-0.660638	-1.76848	0.314785	19.799	-117.586	225.318
-0.0942279	-1.00167	0.765923	sc2006016	Low density	16.2859	-116.907	163.402	0.0969344	-0.692521	0.98432	13.4773	-106.706	142.425
-0.138603	-1.26812	0.784629	sc2006017	Low density	31.4595	-108.645	208.218	0.191219	-0.742802	1.05591	29.5099	-86.9534	196.448
0.00193781	-0.931436	1.03134	sc2006018	Low density	-31.0808	-200.143	110.821	-0.0656938	-0.963572	0.8269	-29.3189	-206.014	86.5248
0.124652	-1.11124	1.31083	sc2006019	Low density	-23.3914	-205.681	127.071	0.337227	-0.811912	1.49296	-16.8404	-198.808	145.225
0.0380316	-0.874002	1.18002	sc2006028	Low density	1.37994	-154.816	140.79	0.860012	-0.253427	2.15048	6.27789	-185.661	173.394
0.0394489	-0.947172	1.36797	sc2006036	Low density	-25.8898	-223.099	102.716	-0.346802	-1.44436	0.680549	-27.9968	-212.145	104.85
0.0901403	-0.878641	1.14979	sc2006037	Low density	-9.56732	-180.618	119.525	-0.353332	-1.41571	0.558091	-6.91667	-153.607	133.489
-0.185588	-1.1846	0.606029	sc2006039	Low density	18.4827	-115.202	153.535	0.120528	-0.71774	0.947849	14.319	-102.922	153.027
0.0235007	-1.0029	1.23785	sc2006047	Low density	-13.842	-188.21	132.83	0.369423	-0.677324	1.61427	-10.4082	-182.064	143.135
-0.166945	-1.30845	0.787087	sc2006051	Low density	27.3938	-130.302	197.107	0.0393428	-0.897854	1.03523	19.4864	-104.689	181.887
-0.117686	-1.33012	0.999627	sc2006060	Low density	12.2065	-155.186	185.014	-0.568677	-1.8559	0.528343	2.62875	-166.49	177.88
0.0285927	-0.96813	0.983154	sc2006067	Low density	-4.88666	-154.195	142.726	-0.617284	-1.73379	0.390593	-10.7258	-168.187	154.916
-0.0127063	-1.18216	0.967065	sc2006069	Low density	24.3091	-119.553	216.262	0.717887	-0.416626	1.84532	28.2605	-121.389	222.174
-0.146463	-1.20512	0.632934	sc2006072	Low density	12.0771	-115.304	150.839	-0.215308	-1.08732	0.673998	5.47236	-116.166	150.557
-0.188626	-1.27949	0.834211	sc2006086	Low density	0.825899	-162.114	143.939	0.351957	-0.529584	1.47751	-3.99166	-169.515	138.587
-0.0370446	-1.1545	1.19168	sc2007006	Low density	-12.0227	-205.959	124.104	-1.04811	-2.51127	0.329388	-21.7851	-232.566	162.504
-0.290638	-1.6338	0.767684	sc2007007	Low density	24.2048	-120.497	225.595	-0.205255	-1.47005	0.91894	11.4834	-130.647	199.995
0.335005	-0.700175	1.55823	sc2007014	Low density	-15.3493	-199.056	128.668	-0.0700041	-1.03002	0.940277	-3.90639	-145.128	133.861
0.069	-1.05112	1.23178	sc2007016	Low density	8.47328	-144.43	179.099	-0.0804618	-1.26087	0.970702	12.7032	-121.397	186.995
-0.260619	-1.5487	0.822783	sc2007018	Low density	21.8672	-130.281	217.962	0.456219	-0.599058	1.78914	16.5927	-123.27	201.507
0.39058	-0.655573	1.62724	sc2007020	Low density	-10.6851	-205.033	129.66	-0.488938	-1.59778	0.466585	-4.62344	-153.533	146.02
-0.0609191	-1.15317	0.892423	sc2007028	Low density	3.91052	-145.949	158.089	0.237632	-0.689691	1.20509	1.40374	-162.338	127.029
-0.0478877	-1.12254	0.894625	sc2007032	Low density	-1.33269	-139.455	155.243	0.0342088	-0.948906	0.925204	-4.88553	-140.239	134.445
0.123857	-0.848863	1.28248	sc2007034	Low density	-26.8873	-208.595	112.188	0.48568	-0.645713	1.54885	-16.5049	-209.681	135.328
1.50133	-0.125627	4.52642	sc2007036	Low density	-95.4042	-505.961	166.134	-0.174509	-1.12288	0.870763	-48.1376	-255.4	95.6885
0.00187441	-1.05773	1.1085	sc2007038	Low density	18.3096	-117.712	203.337	-1.44862	-2.9968	0.202247	7.08722	-209.325	278.784
-0.0133498	-1.06289	0.949817	sc2007041	Low density	-3.67788	-164.826	135.384	-0.185326	-1.2154	0.7734	-7.15119	-134.247	145.883
0.128695	-0.917885	1.24066	sc2007044	Low density	18.8962	-145.677	188.64	0.410224	-0.68698	1.41909	25.5109	-122.056	209.234
0.193671	-0.902384	1.41394	sc2007046	Low density	15.5205	-130.671	197.478	-0.216187	-1.27807	0.744713	20.738	-115.172	190.818
-0.0872575	-1.34385	1.00433	sc2007048	Low density	-10.0865	-180.014	155.127	0.35826	-0.659662	1.67619	-7.46404	-186.835	143.903
0.0854141	-0.917467	1.04308	sc2007055	Low density	-14.7727	-167.863	123.057	-0.123037	-1.19568	0.897697	-12.5131	-160.011	119.79
-0.368047	-1.59373	0.493524	sc2007058	Low density	40.9873	-91.1342	244.383	0.29158	-0.540729	1.27296	31.3999	-98.8109	204.613
-0.128988	-1.41805	0.85246	sc2007062	Low density	17.7525	-126.818	206.649	0.000978573	-1.13567	1.12362	15.4922	-111.581	192.349
-0.200062	-1.31208	0.875431	sc2007063	Low density	25.2603	-131.065	212.731	-0.142414	-1.36863	0.877268	18.3365	-123.07	209.397
-0.154266	-1.52088	0.772095	sc2007066	Low density	17.5879	-134.607	195.042	-0.604486	-1.98745	0.480364	3.3149	-172.297	201.019
-0.0286431	-1.05036	0.963086	sc2007067	Low density	9.26485	-120.693	151.33	0.130749	-0.855579	1.16104	8.23828	-121.111	155.354
0.307478	-0.622155	1.76743	sc2007073	Low density	-37.2623	-254.645	104.196	0.22925	-0.989597	1.44459	-25.4688	-235.654	124.653
0.242956	-0.931458	1.43248	sc2007074	Low density	-33.1795	-253.25	107.81	0.0447786	-1.07897	1.18364	-24.564	-226.598	119.817
0.0344156	-1.14644	1.19997	sc2007077	Low density	-14.0106	-188.46	137.464	0.0109306	-1.19731	1.14669	-14.2436	-185.881	131.049
0.115568	-0.835653	1.21884	sc2007079	Low density	-18.5792	-189.398	119.017	0.181516	-0.822292	1.27184	-10.6497	-165.474	114.348
-0.219808	-1.55175	0.744285	sc2007085	Low density	24.8251	-126.349	208.517	-0.109929	-1.23447	1.06208	19.801	-123.4	196.603
-0.211303	-1.44466	0.855719	sc2007086	Low density	23.5007	-111.262	229.84	0.0190629	-1.0652	1.09241	22.7914	-102.689	219.578
-0.0685786	-1.25999	0.804544	sc2007090	Low density	3.12528	-160.097	143.999	0.335044	-0.552105	1.41776	1.37217	-142.323	145.025
-0.353185	-1.64481	0.61507	sc2007100	Low density	26.8556	-116.294	218.903	0.326129	-0.680608	1.34079	17.0733	-130.109	170.484
-0.146262	-1.44239	0.882702	sc2009001	Low density	17.5884	-133.642	189.261	0.221695	-0.852649	1.53054	16.5639	-120.721	190.906
0.156757	-0.898517	1.58006	sc2009006	Low density	-21.6638	-222.3	143.94	0.178991	-0.995542	1.37281	-16.4423	-218.378	120.628
-0.208915	-1.37106	0.607439	sc2009007	Low density	10.2948	-136.501	159.59	-0.486494	-1.49569	0.440062	-2.66325	-148.515	154.035
0.105762	-0.879919	1.40633	sc2009008	Low density	-23.0013	-220.873	115.459	0.0478495	-1.05084	1.13278	-17.3561	-188.694	125.753
0.0945785	-0.879807	1.0877	sc2009010	Low density	-19.7045	-189.012	106.229	0.365558	-0.518826	1.42732	-14.311	-180.184	121.128
0.0309609	-0.483963	0.5106	mr2009a01	High density	40.5834	-384.582	496.528	-0.0892046	-0.966811	0.778667	37.0966	-398.62	461.886
-0.0314691	-0.539208	0.442306	mr2009a02	High density	-20.2574	-484.212	414.598	-0.0181661	-0.941279	0.860137	17.8591	-407.724	450.686
0.0092419	-0.449542	0.48732	mr2009a03	High density	51.9611	-300.216	516.084	0.0484447	-0.748079	0.831074	14.0107	-330.566	490.217
-0.0541721	-0.566718	0.42368	mr2009a04	High density	-31.9532	-497.146	391.602	0.0839322	-0.79004	0.951606	5.91109	-449.173	419.686
-0.0521735	-0.585718	0.414537	mr2009a06	High density	3.94667	-362.937	464.003	-0.241715	-1.08164	0.500614	58.1405	-331.68	476.546
-0.0283324	-0.547345	0.439125	mr2009a07	High density	-19.1419	-485.552	412.979	-0.124982	-1.01061	0.716837	33.6284	-390.077	449.326
0.0186055	-0.450327	0.54024	mr2009a08	High density	19.4372	-391.079	499.222	0.0283546	-0.807514	0.909539	18.1597	-416.08	478.864
-0.0266828	-0.506861	0.393486	mr2009a09	High density	-119.588	-568.555	219.496	0.232152	-0.551137	1.02773	-108.744	-508.898	232.956
0.00324276	-0.511644	0.457524	mr2009a10	High density	71.7784	-325.792	489.908	-0.130034	-0.937871	0.718814	93.8994	-254.196	498.417
0.0310126	-0.453093	0.550596	mr2009a11	High density	31.8818	-415.762	476.705	-0.0472705	-0.873894	0.858225	29.7271	-378.756	431.274
0.0196777	-0.489283	0.542694	mr2009a14	High density	-13.2383	-486.512	481.165	0.0374864	-0.833056	0.941863	-72.4384	-507.625	394.898
0.0714723	-0.37194	0.707288	mr2009a15	High density	71.0105	-401.54	517.603	-0.010694	-0.860496	0.911237	28.2907	-386.948	442.911
0.141498	-0.377903	0.765782	mr2009a16	High density	125.628	-336.714	655.835	-0.13275	-0.997968	0.718397	47.4107	-378.312	506.165
-0.0738327	-0.667981	0.424828	mr2009a17	High density	-52.4307	-519.479	393.102	0.0222452	-0.869488	0.871854	14.1992	-443.57	396.304
0.0473465	-0.412725	0.594842	mr2009a18	High density	51.9166	-418.585	483.615	-0.0801374	-0.981551	0.7597	34.8002	-387.805	486.432
-0.037738	-0.558058	0.400116	mr2009a24	High density	-18.9134	-475.341	401.639	0.0345267	-0.834391	0.933193	17.6325	-421.411	414.58
-0.0451947	-0.541424	0.421336	mr2009a25	High density	-127.615	-585.867	209.785	0.0348016	-0.735882	0.784883	-85.7491	-454.72	286.683
0.0306077	-0.457682	0.574041	mr2009a26	High density	39.2731	-417.107	495.747	-0.019837	-0.935458	0.852361	24.025	-398.368	454.182
0.0309831	-0.482315	0.530195	mr2009a27	High density	2.47551	-442.204	539.348	0.0430321	-0.881448	0.913653	-67.6309	-514.372	382.399
-0.0203835	-0.533128	0.477438	mr2009a31	High density	60.0695	-289.433	521.02	-0.197221	-1.01055	0.643503	93.7686	-260.446	483.813
-0.000107877	-0.488151	0.532164	mr2011a01	High density	72.6812	-313.628	493.117	-0.0181937	-0.789188	0.800064	61.2692	-291.342	459.683
-0.0636449	-0.634734	0.40159	mr2011a04	High density	-133.949	-586.318	232.759	0.20273	-0.592581	1.04874	-135.934	-554.999	213.762
-0.0665014	-0.61704	0.39998	mr2012a01	High density	-133.377	-588.763	230.113	0.14158	-0.627036	1.04156	-132.545	-533.415	216.582
0.0649473	-0.400157	0.615784	mr2012a02	High density	99.1626	-251.916	523.77	-0.0332375	-0.809275	0.77442	74.7717	-295.166	458.082
0.00951997	-0.442739	0.501841	mr2012a03	High density	74.9152	-293.619	514.992	-0.0700978	-0.892967	0.760884	83.1634	-279.339	479.676
-0.0754925	-0.612653	0.412944	mr2012a04	High density	-135.964	-587.195	224.597	0.221672	-0.61484	1.08824	-140.121	-561.306	197.285
0.0745867	-0.395907	0.677864	mr2012a05	High density	116.555	-292.103	547.145	0.0297227	-0.793114	0.847335	68.6303	-295.265	462.316
-0.0161837	-0.497634	0.499493	mr2012a06	High density	-117.511	-603.494	232.676	0.103374	-0.695061	0.974567	-116.604	-500.838	227.212
0.0100512	-0.488481	0.438679	sc2006001	High density	170.191	-138.63	554.058	0.148016	-0.528439	0.943807	111.773	-197.639	437.271
0.0862368	-0.333608	0.703386	sc2006002	High density	-129.853	-537.661	192.805	0.29734	-0.442256	1.01137	-165.433	-543.704	139.969
-0.0989581	-0.634129	0.289328	sc2006004	High density	-188.212	-573.174	142.285	-0.084872	-0.831137	0.657311	-121.857	-469.422	187.519
-0.0579252	-0.58935	0.403224	sc2006007	High density	-85.1031	-484.063	337.256	0.373947	-0.429512	1.2212	-141.75	-587.814	195.339
-0.0113953	-0.421596	0.413125	sc2006011	High density	-16.9362	-283.408	285.039	0.542636	-0.113712	1.29189	-98.4775	-373.249	175.836
-0.0180553	-0.496479	0.42387	sc2006015	High density	68.1069	-280.489	477.843	-0.0678882	-0.749446	0.682995	93.3133	-236.01	461.952
0.0135363	-0.425134	0.461928	sc2006016	High density	-20.718	-386.173	323.582	0.37383	-0.369895	1.12694	-66.7919	-421.656	256.628
0.063779	-0.367409	0.603709	sc2006017	High density	89.5381	-284.558	528.273	-0.0262259	-0.832809	0.764376	73.0933	-268.051	481.164
-0.0993214	-0.688819	0.317528	sc2006018	High density	-156.485	-663.563	196.57	0.199447	-0.569251	0.975158	-110.813	-494.55	236.686
-0.00589646	-0.565236	0.454439	sc2006019	High density	-52.1813	-512.852	392.584	0.227473	-0.700254	1.10468	-109.126	-558.383	334.588
-0.100238	-0.644821	0.346332	sc2006036	High density	-181.638	-598.336	128.896	0.254042	-0.486299	1.00211	-175.137	-548.323	121.028
-0.0303499	-0.466545	0.41873	sc2006037	High density	-178.16	-519.209	103.296	0.283805	-0.329551	1.02759	-214.109	-571.314	68.6555
0.0567022	-0.380265	0.553094	sc2006039	High density	105.238	-230.412	544.988	-0.665575	-1.58268	0.0945085	192.292	-164.756	620.844
-0.0260596	-0.513262	0.375945	sc2006051	High density	98.1182	-192.199	395.221	0.146105	-0.495348	0.843231	62.4818	-217.667	340.449
-0.0991301	-0.730314	0.343917	sc2006060	High density	-60.9598	-607.447	339.065	-0.103198	-1.01454	0.733605	38.2483	-360.956	464.767
0.249469	-0.28709	1.03188	sc2006066	High density	208.144	-196.828	754.417	-0.200823	-1.0772	0.609688	133.527	-243.012	538.85
-0.112238	-0.735657	0.332746	sc2006071	High density	-152.387	-618.315	202.854	0.0867372	-0.708006	0.953954	-111.203	-541.207	218.551
0.00698606	-0.468107	0.435038	sc2006072	High density	-84.0413	-484.761	260.984	-0.528785	-1.3701	0.267303	27.5194	-314.232	399.966
-0.0221148	-0.450633	0.449108	sc2006085	High density	-86.7723	-409.708	201.621	0.0247259	-0.728476	0.811433	-102.162	-434.829	198.302
-0.0406238	-0.54043	0.368972	sc2006086	High density	-19.6297	-390.072	398.077	0.121036	-0.717214	0.859364	-28.3905	-386.39	364.039
0.152444	-0.267186	0.739938	sc2007006	High density	186.48	-129.572	598.33	-0.490385	-1.27762	0.250193	213.144	-107.068	550.749
0.155694	-0.243684	0.800702	sc2007007	High density	186.535	-117.21	579.698	-0.51138	-1.29876	0.213013	217.086	-80.9679	581.275
0.00677753	-0.503505	0.480898	sc2007010	High density	55.6448	-343.369	468.767	0.0719732	-0.721032	0.945089	22.1783	-358.742	433.052
-0.0526885	-0.542951	0.382027	sc2007014	High density	-159.358	-554.259	138.011	0.259763	-0.431237	0.997973	-171.075	-539.795	140.466
-0.0745651	-0.62904	0.332143	sc2007016	High density	-172.506	-604.955	123.088	0.249814	-0.498896	0.9818	-173.089	-543.363	110.991
-0.115629	-0.675735	0.317953	sc2007018	High density	-176.323	-581.306	148.827	0.453586	-0.266881	1.22489	-206.731	-581.507	96.8865
0.0331411	-0.426237	0.504878	sc2007020	High density	165.209	-129.755	547.647	-0.194092	-0.892201	0.544055	160.3	-126.888	521.278
0.102803	-0.369933	0.673446	sc2007028	High density	182.963	-161.807	632.529	-0.309938	-1.16695	0.434173	185.575	-138.595	598.943
0.0377696	-0.392631	0.422251	sc2007032	High density	115.128	-136.999	398.265	-0.0151759	-0.599267	0.638939	97.0257	-165.253	353.552
-0.016501	-0.496882	0.477901	sc2007034	High density	-151.009	-552.359	142.591	0.38015	-0.335068	1.15796	-184.69	-580.023	121.532
0.0206545	-0.445994	0.58765	sc2007036	High density	-137.156	-547.88	273.148	0.188104	-0.63505	0.945774	-161.895	-594.499	188.241
0.0387066	-0.380261	0.456516	sc2007038	High density	-94.7562	-398.176	181.913	-0.716149	-1.48284	0.0788606	-3.61634	-318.943	277.995
0.0350211	-0.396455	0.524977	sc2007041	High density	231.054	-84.7854	632.059	-0.308528	-1.03844	0.350404	228.514	-63.515	587.728
-0.0190779	-0.545544	0.427656	sc2007044	High density	153.052	-166.194	544.057	-0.140716	-0.847642	0.562837	150.914	-162.143	488.221
0.0215121	-0.419091	0.544984	sc2007046	High density	152.629	-157.743	513.374	-0.449139	-1.20682	0.269575	196.874	-90.9337	578.384
0.0203898	-0.468741	0.49133	sc2007048	High density	157.328	-134.455	527.297	-0.187887	-0.893635	0.53774	160.406	-109.027	520.287
-0.0516034	-0.61998	0.403891	sc2007054	High density	-172.232	-665.498	169.681	0.0284774	-0.808969	0.879597	-143.021	-590.637	210.617
-0.103595	-0.650349	0.205683	sc2007055	High density	-14.7336	-295.419	214.293	0.191096	-0.413408	0.802615	-13.9787	-279.823	228.231
-0.00382359	-0.469782	0.494341	sc2007058	High density	58.0462	-312.529	467.679	-0.0346931	-0.812342	0.784431	68.4986	-276.836	480.35
0.0287275	-0.414644	0.502068	sc2007062	High density	73.7183	-252.512	435.692	-0.0134768	-0.757941	0.69626	56.1429	-264.184	404.489
-0.141455	-0.700478	0.264203	sc2007063	High density	-0.0112978	-284.696	273.233	-0.0759671	-0.743019	0.521524	23.6691	-235.182	281.076
0.2516	-0.242818	1.05022	sc2007066	High density	232.376	-136.052	685.475	-0.520032	-1.36451	0.205206	211.673	-96.6438	604.797
-0.0658611	-0.545682	0.27517	sc2007067	High density	34.4119	-221.588	304.248	0.0352041	-0.586744	0.636617	37.089	-212.807	303.955
0.161238	-0.273433	0.869153	sc2007068	High density	157.143	-258.535	628.832	-0.199116	-1.07645	0.626236	125.378	-231.368	534.06
-0.0715476	-0.593661	0.353789	sc2007073	High density	-244.699	-687.016	67.395	0.426804	-0.246428	1.11961	-257.122	-634.208	51.6632
-0.119313	-0.685741	0.284634	sc2007074	High density	-249.241	-720.353	62.571	0.278422	-0.34017	0.937705	-215.359	-613.56	74.8294
-0.120884	-0.658634	0.32424	sc2007077	High density	-200.75	-630.289	116.549	0.281914	-0.426474	1.04044	-185.19	-547.512	118.058
-0.0129863	-0.408972	0.383847	sc2007079	High density	2.32843	-256.017	304.262	0.285898	-0.33967	0.996111	-30.4074	-281.511	235.641
-0.0802812	-0.723381	0.328229	sc2007082	High density	41.822	-367.384	464.993	-0.242238	-1.09001	0.570862	108.795	-237.044	503.9
-0.0367554	-0.554572	0.370629	sc2007085	High density	113.358	-175.733	432.32	-0.379975	-1.08139	0.265003	166.418	-110.435	468.476
0.191349	-0.188222	0.846168	sc2007086	High density	84.1938	-195.987	396.599	-0.373847	-1.08672	0.31182	87.6437	-188.789	373.424
-0.0498585	-0.55705	0.436946	sc2007090	High density	-90.7143	-513.323	274.557	0.132056	-0.680307	0.904967	-90.1252	-483.132	254.427
0.0740805	-0.376834	0.641548	sc2007092	High density	112.349	-236.095	563.235	-0.161246	-0.985441	0.647997	104.876	-239.981	507.741
0.00600271	-0.509746	0.527952	sc2007096	High density	31.5264	-371.467	479.622	-0.504313	-1.40805	0.388897	125.072	-249.135	547.524
0.128274	-0.342715	0.717057	sc2007100	High density	156.612	-211.878	659.591	0.0289309	-0.779706	0.776669	69.0042	-269.508	467.802
-0.0295804	-0.486238	0.414965	sc2009001	High density	-8.36067	-342.625	304.997	0.0923915	-0.586504	0.803206	-2.28821	-322.724	324.791
-0.000159138	-0.497935	0.480612	sc2009005	High density	47.5207	-383.607	446.518	0.192803	-0.608288	1.12239	7.71262	-373.091	408.621
-0.0778775	-0.626892	0.404263	sc2009006	High density	-204.153	-651.14	139.824	0.166485	-0.634173	0.971446	-179.25	-590.539	159.175
-0.0321775	-0.573147	0.442851	sc2009007	High density	28.2335	-370.767	472.881	0.0555844	-0.764031	0.923009	38.7189	-349.936	453.815
0.0203717	-0.539202	0.526498	sc2009010	High density	-88.7028	-578.914	290.436	0.285521	-0.537139	1.1686	-153.076	-571.288	205.198
0.0306114	-0.415317	0.458485	sc2009011	High density	50.3106	-239.643	402.352	0.161744	-0.530147	0.935546	21.2954	-289.179	331.005
0.0134732	-0.456947	0.410382	sc2009012	High density	51.6862	-259.447	390.376	0.147161	-0.52701	0.949502	20.7998	-300.073	341.546
